# Supplementary material for: Spatial and sex-specific dissection of the Anopheles gambiae midgut transcriptome
Source: BMC Genomics. 2007 Jan 29;8:37. doi: 10.1186/1471-2164-8-37 (PMC1804276; doi:10.1186/1471-2164-8-37)
Supplement: Additional File 1 — The midgut transcriptome. Processed microarray generated comparative gene expression ratios for male versus female comparisons, female midgut compartment (cardia, anterior, anterior-posterior, posterior-posterior) versus whole female midgut, and female midgut cardia compartment versus posterior midgut. [file 1471-2164-8-37-S1.xls]

## Sheet: MALE VS FEMALE
TRANSCRIPT ID	GENE_HOMOLOGY	MALE/FEMALE
ENSANGT00000000021	CCAAT BINDING TRANSCRIPTION FACTOR SUBUNIT A CBF A NF Y CHAIN B NF YB CAAT BOX DNA BINDING SUBUNIT B	0.86
ENSANGT00000000052	EBIP52 FRAGMENT	0.62
ENSANGT00000000132	39S RIBOSOMAL L43 MITOCHONDRIAL PRECURSOR L43MT MRP L43 MITOCHONDRIAL RIBOSOMAL BMRP36A	0.647
ENSANGT00000000148	EXOSTOSIN	1.304
ENSANGT00000000164	ENSANGT00000000164	0.438
ENSANGT00000000312	BETA HEXOSAMINIDASE BETA CHAIN PRECURSOR	0.386
ENSANGT00000000365	LIPID PHOSPHATE PHOSPHOHYDROLASE EC_3.1.3.4 PHOSPHATIDIC ACID PHOSPHATASE PHOSPHATIDATE PHOSPHOHYDROLASE TYPE PAP PAP2	1.411
ENSANGT00000000447	ATP BINDING CASSETTE SUB FAMILY A MEMBER ATP BINDING CASSETTE TRANSPORTER ATP BINDING CASSETTE	1.517
ENSANGT00000000656	ENSANGT00000000656	1.323
ENSANGT00000000661	ZINC FINGER	0.901
ENSANGT00000000704	ENSANGT00000000704	1.673
ENSANGT00000000870	NATURAL RESISTANCE ASSOCIATED MACROPHAGE 1 NRAMP 1	1.382
ENSANGT00000000875	ENSANGT00000000875	1.399
ENSANGT00000000940	BLACTMASE LIKE	1.239
ENSANGT00000000956	STOMATIN	1.547
ENSANGT00000000996	TRIFUNCTIONAL PURINE BIOSYNTHETIC ADENOSINE 3 [INCLUDES: PHOSPHORIBOSYLAMINE GLYCINE LIGASE EC_6.3.4.13 GARS GLYCINAMIDE RIBONUCLEOTIDE SYNTHETASE PHOSPHORIBOSYLGLYCINAMIDE SYNTHETASE , PHOSPHORIBOSYLFORMYLGLYCINAMIDINE CYCLO LIGASE EC_6.3.3. 1 AIRS PHOS	1.551
ENSANGT00000001113	ENSANGT00000001113	0.848
ENSANGT00000001159	SENSITIVE OPSIN CONE PHOTORECEPTOR PIGMENT	1.542
ENSANGT00000001212	ALDO KETO REDUCTASE	1.22
ENSANGT00000001317	ENSANGT00000001317	0.454033
ENSANGT00000001345	ENSANGT00000001345	0.684
ENSANGT00000001364	THIF_DOMAIN,NAD_BINDING	0.775
ENSANGT00000001367	ENSANGT00000001367	0.757
ENSANGT00000001372	ENSANGT00000001372	0.628
ENSANGT00000001450	MULTIDRUG RESISTANCE ASSOCIATED	0.868
ENSANGT00000001519	ENSANGT00000001519	0.814
ENSANGT00000001579	ENSANGT00000001579	0.939
ENSANGT00000001706	ENSANGT00000001706	0.816
ENSANGT00000001745	ENSANGT00000001745	0.718
ENSANGT00000001833	ATP SYNTHASE F CHAIN MITOCHONDRIAL EC_3.6.3.14	0.594
ENSANGT00000001836	ENSANGT00000001836	0.8
ENSANGT00000001848	FRIZZLED PRECURSOR FRIZZLED FZ	1.173
ENSANGT00000001916	CYTOCHROME P450	2.143
ENSANGT00000001966	ENSANGT00000001966	0.8
ENSANGT00000001967	ENSANGT00000001967	1.692
ENSANGT00000001996	T COMPLEX 1 SUBUNIT TCP 1 CCT	0.772
ENSANGT00000002045	DEOXYRIBONUCLEASE II ALPHA EC_3.1.22.1 DNASE II ALPHA ACID DNASE LYSOSOMAL DNASE II	1.325
ENSANGT00000002052	ENSANGT00000002052	1.146
ENSANGT00000002056	ENSANGT00000002056	1.058
ENSANGT00000002250	MITOCHONDRIAL UNCOUPLING UCP	0.785
ENSANGT00000002283	ENSANGT00000002283	0.861
ENSANGT00000002367	ZINC FINGER	1.671
ENSANGT00000002447	ENSANGT00000002447	1.178
ENSANGT00000002462	SOLUTE CARRIER FAMILY 2 FACILITATED GLUCOSE TRANSPORTER MEMBER GLUCOSE TRANSPORTER TYPE	1.43
ENSANGT00000002536	AUTOPHAGY 12	0.704
ENSANGT00000002571	ENSANGT00000002571	0.757
ENSANGT00000002653	ALPHA ACTININ ALPHA ACTININ F ACTIN CROSS LINKING	1.114
ENSANGT00000002660	ESTERASE	0.836
ENSANGT00000002667	TUBULIN ALPHA CHAIN	1.101
ENSANGT00000002671	TUBULIN CHAIN	0.918
ENSANGT00000002682	ENSANGT00000002682	0.812
ENSANGT00000002684	RAS GTPASE ACTIVATING	1.234
ENSANGT00000002729	AMINOPEPTIDASE N EC_3.4.11.2 MICROSOMAL AMINOPEPTIDASE	0.886
ENSANGT00000002741	SMALL NUCLEAR RIBONUCLEOPROTEIN SM D2 SNRNP CORE D2 SM D2	0.689
ENSANGT00000002831	ENSANGT00000002831	1.337
ENSANGT00000002842	COA CARBOXYLASE ALPHA CHAIN MITOCHONDRIAL PRECURSOR ALPHA SUBUNIT COA:CARBON DIOXIDE LIGASE ALPHA SUBUNIT	0.92
ENSANGT00000002848	PROT_KINASE,SER_THR_PKINASE	0.852
ENSANGT00000002872	COATOMER ALPHA SUBUNIT ALPHA COAT ALPHA COP HEPCOP HEP COP [CONTAINS: XENIN XENOPSIN RELATED PEPTIDE , PROXENIN]	0.855
ENSANGT00000002876	ENSANGT00000002876	0.871
ENSANGT00000002937	SPLICING FACTOR ARGININE/SERINE RICH 16 SUPPRESSOR OF WHITE APRICOT HOMOLOG 2	0.77
ENSANGT00000002973	CYTOCHROME P450	1.873
ENSANGT00000002975	ENSANGT00000002975	0.937
ENSANGT00000003051	DNA DAMAGE BINDING 1 DAMAGE SPECIFIC DNA BINDING 1 DDB P127 SUBUNIT DDBA UV DAMAGED DNA BINDING 1 UV DDB 1	0.653
ENSANGT00000003062	UBASH3A	1.584
ENSANGT00000003182	RECEPTOR PRECURSOR EC_2.7.1.112	1.612
ENSANGT00000003198	DIHYDROPYRIMIDINASE RELATED DRP COLLAPSIN RESPONSE MEDIATOR CRMP	1.239
ENSANGT00000003222	GOLGI AUTOANTIGEN GOLGIN SUBFAMILY A MEMBER 5 RET II	1.261
ENSANGT00000003257	ENSANGT00000003257	1.043
ENSANGT00000003353	POLYPOSIS LOCUS 1 TB2	0.962
ENSANGT00000003366	AMINOPEPTIDASE N EC_3.4.11.2 MICROSOMAL AMINOPEPTIDASE	0.426065
ENSANGT00000003460	ENSANGT00000003460	0.868
ENSANGT00000003474	ENSANGT00000003474	1.106
ENSANGT00000003500	VACUOLAR ATP SYNTHASE 21 KDA PROTEOLIPID SUBUNIT	0.475989
ENSANGT00000003537	SERINE/THREONINE KINASE PINK1 MITOCHONDRIAL PRECURSOR EC_2.7.1.37 PTEN INDUCED KINASE 1 BRPK	0.827
ENSANGT00000003620	ZINC FINGER	0.922
ENSANGT00000003646	LAMININ	1.166
ENSANGT00000003801	5' 3' EXORIBONUCLEASE 2 EC_3.1.11.	1.833
ENSANGT00000003832	LUCIFERIN 4 MONOOXYGENASE EC_1.13.12.7 LUCIFERASE	1.121
ENSANGT00000003921	ACTIN_LIKE	0.917
ENSANGT00000003943	ENSANGT00000003943	0.659
ENSANGT00000004053	ENSANGT00000004053	0.9
ENSANGT00000004166	TYROSINE PHOSPHATASE EC_3.1.3.48	0.849
ENSANGT00000004294	INOSITOL 1 4 5 TRISPHOSPHATE RECEPTOR TYPE TYPE INOSITOL 1 4 5 TRISPHOSPHATE RECEPTOR TYPE INSP3 RECEPTOR IP3 RECEPTOR INS	0.838
ENSANGT00000004381	ENSANGT00000004381	1.102
ENSANGT00000004512	RIBOSOME BIOGENESIS BMS1 HOMOLOG	0.723
ENSANGT00000004604	GAMMA AMINOBUTYRIC ACID RECEPTOR SUBUNIT PRECURSOR GABA A RECEPTOR	1.561
ENSANGT00000004675	ENSANGT00000004675	1.606
ENSANGT00000004806	ENSANGT00000004806	0.811
ENSANGT00000004895	SERINE CARBOXYPEPTIDASE	0.861
ENSANGT00000004950	ENSANGT00000004950	0.723
ENSANGT00000005050	PHOSPHOLIPASE A 2 ACTIVATING PLAP	0.883
ENSANGT00000005092	ENSANGT00000005092	0.743
ENSANGT00000005118	ENSANGT00000005118	0.766
ENSANGT00000005173	GLYCOSIDE HYDROLASE, FAMILY 47	1.349
ENSANGT00000005202	ENSANGT00000005202	1.781
ENSANGT00000005326	GUANINE NUCLEOTIDE RELEASING FACTOR 2 CRK SH3 BINDING GNRP	1.579
ENSANGT00000005374	ZINC FINGER	1.666
ENSANGT00000005549	ENSANGT00000005549	1.173
ENSANGT00000005566	ENSANGT00000005566	1.273
ENSANGT00000005723	MYOSIN	0.882
ENSANGT00000005832	ATP/GTP BINDING SITE MOTIF A (P LOOP)	0.934
ENSANGT00000005847	ENSANGT00000005847	1.446
ENSANGT00000005949	ENSANGT00000005949	0.851
ENSANGT00000005976	RNA BINDING REGION RNP 1 (RNA RECOGNITION MOTIF)	0.76
ENSANGT00000005999	ELAV HU ANTIGEN	1.357
ENSANGT00000006012	ENSANGT00000006012	1.735
ENSANGT00000006045	LEUCINE RICH REPEAT	0.9
ENSANGT00000006189	HOMEOBOX,LIM	1.53
ENSANGT00000006247	RAD1	0.926
ENSANGT00000006253	RNA POLYMERASE II HOLOENZYME COMPONENT SRB7 RNAPII COMPLEX COMPONENT SRB7	0.883
ENSANGT00000006292	ENSANGT00000006292	1.758
ENSANGT00000006488	MALTASE PRECURSOR	0.487798
ENSANGT00000006599	MULTIDRUG RESISTANCE ASSOCIATED	1.547
ENSANGT00000006721	TRY3_ANOGA	0.42
ENSANGT00000006812	ENSANGT00000006812	1.525
ENSANGT00000006910	ENSANGT00000006910	0.649
ENSANGT00000006920	MYOTUBULARIN	1.146
ENSANGT00000006954	3' 5' EXORIBONUCLEASE CSL4 HOMOLOG EC_3.1.13. EXOSOME COMPONENT 1	0.652
ENSANGT00000006959	CHITINASE	1.883
ENSANGT00000007006	ENSANGT00000007006	0.683
ENSANGT00000007022	PROTEASOME SUBUNIT ALPHA TYPE EC_3.4.25.1 PROTEASOME SUBUNIT	1.032
ENSANGT00000007026	DEMATIN ERYTHROCYTE MEMBRANE BAND 4 9	1.211
ENSANGT00000007095	UDP GLUCURONOSYLTRANSFERASE 1 PRECURSOR MICROSOMAL EC_2.4.1.17 UDPGT UGT1 UGT1	1.185
ENSANGT00000007130	ZINC FINGER	1.413
ENSANGT00000007148	ENSANGT00000007148	0.694
ENSANGT00000007196	ENSANGT00000007196	1.581
ENSANGT00000007299	ARYL HYDROCARBON RECEPTOR NUCLEAR TRANSLOCATOR HYPOXIA INDUCIBLE FACTOR 1 BETA	1.243
ENSANGT00000007373	ENSANGT00000007373	1.09
ENSANGT00000007396	HISTONE DEACETYLASE	0.657
ENSANGT00000007451	MITOCHONDRIAL ORNITHINE TRANSPORTER SOLUTE CARRIER FAMILY 25 MEMBER	1.786
ENSANGT00000007514	ENSANGT00000007514	0.905
ENSANGT00000007549	5' NUCLEOTIDASE PRECURSOR EC_3.1.3.5 ECTO 5' NUCLEOTIDASE 5' NT CD73 ANTIGEN	0.872
ENSANGT00000007635	FBN32	0.747
ENSANGT00000007927	ODORANT RECEPTOR	0.882
ENSANGT00000007943	AMINOPEPTIDASE N EC_3.4.11.2 MICROSOMAL AMINOPEPTIDASE	0.802
ENSANGT00000008219	ENSANGT00000008219	1.187
ENSANGT00000008267	ENSANGT00000008267	1.39
ENSANGT00000008370	ALDO KETO REDUCTASE	0.782
ENSANGT00000008399	VACUOLAR PROTON TRANSLOCATING ATPASE 116 KDA SUBUNIT A V ATPASE 116 KDA PROTON PUMP 116 KDA SUBUNIT 1	1.197
ENSANGT00000008588	5' NUCLEOTIDASE PRECURSOR EC_3.1.3.5 ECTO 5' NUCLEOTIDASE 5' NT CD73 ANTIGEN	0.814
ENSANGT00000008628	TREHALASE PRECURSOR EC_3.2.1.28 ALPHA ALPHA TREHALASE ALPHA ALPHA TREHALOSE GLUCOHYDROLASE	1.395
ENSANGT00000008673	ENSANGT00000008673	0.919
ENSANGT00000008707	CASPS3	0.935
ENSANGT00000008820	TRANSLATION INITIATION FACTOR SUI1	0.807
ENSANGT00000008896	EUKARYOTIC TRANSLATION INITIATION FACTOR 2C EIF2C EIF 2C	1.799
ENSANGT00000008931	LEUCINE RICH REPEAT	0.828
ENSANGT00000008952	MALTASE PRECURSOR	1.212
ENSANGT00000008963	TOLL6	0.753
ENSANGT00000009019	ORNITHINE DECARBOXYLASE EC_4.1.1.17 ODC	2.198
ENSANGT00000009081	COTRANSPORTER	0.679
ENSANGT00000009174	RRNA_A_DIMETH,SAM_BIND	0.767
ENSANGT00000009218	ENSANGT00000009218	0.792
ENSANGT00000009228	RECEPTOR PRECURSOR EC_2.7.1.112	0.806
ENSANGT00000009252	ZINC FINGER	0.892
ENSANGT00000009300	ENSANGT00000009300	1.53
ENSANGT00000009351	ENSANGT00000009351	1.917
ENSANGT00000009455	RHO GUANINE NUCLEOTIDE EXCHANGE FACTOR 5 GUANINE NUCLEOTIDE REGULATORY TIM ONCOGENE TIM P60 TIM TRANSFORMING IMMORTALIZED MAMMARY ONCOGENE	1.123
ENSANGT00000009486	TRAFFICKING PARTICLE COMPLEX SUBUNIT 3 BET3 HOMOLOG	0.914
ENSANGT00000009664	ENSANGT00000009664	1.327
ENSANGT00000009734	ENSANGT00000009734	1.578
ENSANGT00000009906	PREFOLDIN SUBUNIT 4	0.416
ENSANGT00000009913	ENSANGT00000009913	0.717
ENSANGT00000009930	ENSANGT00000009930	0.903
ENSANGT00000009935	LIPASE	1.56
ENSANGT00000009938	STEROID DEHYDROGENASE EC_1.1.1.	1.228
ENSANGT00000009943	ACTIN	2.007
ENSANGT00000009959	ENSANGT00000009959	0.727
ENSANGT00000009988	SALIVARY GLAND SG3 PRECURSOR	1.465
ENSANGT00000009996	ACTIN	0.698
ENSANGT00000010004	METHIONYL TRNA SYNTHETASE EC_6.1.1.10 METHIONINE TRNA LIGASE METRS	0.915
ENSANGT00000010012	ENSANGT00000010012	0.655
ENSANGT00000010013	ENSANGT00000010013	0.429601
ENSANGT00000010025	U6 SNRNA ASSOCIATED SM LSM2 SMALL NUCLEAR RIBONUCLEAR D HOMOLOG G7B SNRNP CORE SM SM X5	0.493597
ENSANGT00000010032	ENSANGT00000010032	0.743
ENSANGT00000010034	MESODERM DEVELOPMENT CANDIDATE 2	0.771
ENSANGT00000010037	COATOMER ZETA SUBUNIT ZETA COAT ZETA COP	0.676
ENSANGT00000010040	ENSANGT00000010040	0.86
ENSANGT00000010041	RIBULOSE PHOSPHATE 3 EPIMERASE	0.96
ENSANGT00000010049	ENSANGT00000010049	0.867
ENSANGT00000010054	SALIVARY GLAND SG2 PROTEIN PRECURSOR	2.366
ENSANGT00000010056	ADENYLATE CYCLASE TYPE	0.653
ENSANGT00000010057	CUTICLE	0.902
ENSANGT00000010065	ENSANGT00000010065	2.103
ENSANGT00000010068	ELONGATION OF VERY LONG CHAIN FATTY ACIDS	1.378
ENSANGT00000010079	ENSANGT00000010079	2.425
ENSANGT00000010081	GLYCOGEN PHOSPHORYLASE FORM EC_2.4.1.1	1.16
ENSANGT00000010087	ENSANGT00000010087	1.183
ENSANGT00000010100	SELENIDE WATER DIKINASE EC_2.7.9.3 SELENOPHOSPHATE SYNTHETASE SELENIUM DONOR	0.956
ENSANGT00000010110	ENSANGT00000010110	1.97
ENSANGT00000010111	UDP GLUCURONOSYLTRANSFERASE 1 PRECURSOR MICROSOMAL EC_2.4.1.17 UDPGT UGT1 UGT1	1.216
ENSANGT00000010131	ENSANGT00000010131	0.823
ENSANGT00000010137	RIBOSOMAL_L14	0.673
ENSANGT00000010147	ENSANGT00000010147	0.634942
ENSANGT00000010149	ENSANGT00000010149	1.214
ENSANGT00000010154	ENSANGT00000010154	1.058
ENSANGT00000010155	ENSANGT00000010155	1.755
ENSANGT00000010156	ENSANGT00000010156	1.83
ENSANGT00000010167	ATP SYNTHASE GAMMA CHAIN MITOCHONDRIAL EC_3.6.3.14	0.819
ENSANGT00000010185	N 2 N 2 DIMETHYLGUANOSINE TRNA METHYLTRANSFERASE EC_2.1.1.32 TRNA GUANINE 26 N 2 N 2 METHYLTRANSFERASE TRNA 2 2 DIMETHYLGUANOSINE 26 METHYLTRANSFERASE TRNA M 2 2 G26 DIMETHYLTRANSFERASE	0.575
ENSANGT00000010201	ENSANGT00000010201	0.863
ENSANGT00000010216	ENSANGT00000010216	1.268
ENSANGT00000010228	ENSANGT00000010228	1.083
ENSANGT00000010239	ENSANGT00000010239	1.522
ENSANGT00000010247	GLUTATHIONE S TRANSFERASE	1.345
ENSANGT00000010250	BASIC LEUCINE ZIPPER (BZIP) TRANSCRIPTION FACTOR	0.888
ENSANGT00000010251	ADENYLATE KINASE ISOENZYME EC_2.7.4.3 ATP AMP TRANSPHOSPHORYLASE	0.952
ENSANGT00000010253	ENSANGT00000010253	1.119
ENSANGT00000010269	ALPHA GLUCOSIDASE	1.224
ENSANGT00000010270	ENSANGT00000010270	1.35
ENSANGT00000010276	ENSANGT00000010276	0.774
ENSANGT00000010307	COMPLEX I INTERMEDIATE ASSOCIATED 30 MITOCHONDRIAL PRECURSOR	0.693
ENSANGT00000010308	CDP OH_P_TRANSF,NLS_BP	0.769
ENSANGT00000010313	CYTOCHROME P450	1.746
ENSANGT00000010314	ODORANT BINDING PROTEIN G.21F.	1.718
ENSANGT00000010323	PGRPLC1	0.971
ENSANGT00000010332	SENESCENCE MARKER 30 SMP 30 REGUCALCIN RC	1.355
ENSANGT00000010335	SERINE PROTEASE	0.457
ENSANGT00000010340	ENSANGT00000010340	0.86
ENSANGT00000010348	MYOSIN	1.563
ENSANGT00000010360	GLYCERALDEHYDE 3 PHOSPHATE DEHYDROGENASE EC_1.2.1.12 GAPDH	0.923
ENSANGT00000010361	ENSANGT00000010361	0.908
ENSANGT00000010369	ENSANGT00000010369	1.486
ENSANGT00000010376	ENSANGT00000010376	0.894
ENSANGT00000010385	GLYPICAN PRECURSOR	0.76
ENSANGT00000010400	ENSANGT00000010400	1.613
ENSANGT00000010401	SERINE PROTEASE	0.746
ENSANGT00000010406	ENSANGT00000010406	2.006
ENSANGT00000010416	60S RIBOSOMAL L8	0.781
ENSANGT00000010434	ENSANGT00000010434	0.809
ENSANGT00000010439	CCR4 NOT TRANSCRIPTION COMPLEX SUBUNIT 2 CCR4 ASSOCIATED FACTOR 2	1.601
ENSANGT00000010441	PGRPLA	1.002
ENSANGT00000010457	ENSANGT00000010457	0.711
ENSANGT00000010458	ENSANGT00000010458	1.468
ENSANGT00000010471	ENSANGT00000010471	0.679
ENSANGT00000010487	ENSANGT00000010487	1.107
ENSANGT00000010503	ENSANGT00000010503	1.297
ENSANGT00000010512	PHOSPHOLIPASEA2	1.296
ENSANGT00000010533	KINASE	2.205
ENSANGT00000010541	ENSANGT00000010541	1.87
ENSANGT00000010545	SERPIN 6	1.488
ENSANGT00000010550	DIMERIC DIHYDRODIOL DEHYDROGENASE EC_1.3.1.20	0.871
ENSANGT00000010586	APOLIPOPROTEIN D PRECURSOR APO D APOD	1.157
ENSANGT00000010593	ENSANGT00000010593	0.817
ENSANGT00000010594	RIBOKINASE EC_2.7.1.15	1.645
ENSANGT00000010617	RECEPTOR PRECURSOR EC_2.7.1.112	1.858
ENSANGT00000010632	ENSANGT00000010632	1.17
ENSANGT00000010639	ENSANGT00000010639	1.118
ENSANGT00000010643	RNA BINDING REGION RNP 1 (RNA RECOGNITION MOTIF)	0.892
ENSANGT00000010668	ATP DEPENDENT HELICASE	1.046
ENSANGT00000010678	BONE MORPHOGENETIC PRECURSOR BMP	1.126
ENSANGT00000010694	ZINC FINGER	0.882
ENSANGT00000010706	ENSANGT00000010706	1.207
ENSANGT00000010719	CUTICLE	0.898
ENSANGT00000010727	SODIUM/NUCLEOSIDE COTRANSPORTER 2 NA + /NUCLEOSIDE COTRANSPORTER 2 SODIUM COUPLED NUCLEOSIDE TRANSPORTER 2 CONCENTRATIVE NUCLEOSIDE TRANSPORTER 2 CNT 2 SODIUM/PURINE NUCLEOSIDE SPNT	0.893
ENSANGT00000010738	ENSANGT00000010738	1.22
ENSANGT00000010740	PROPHENOLOXIDASE 9	0.395111
ENSANGT00000010745	LAMININ	1.188
ENSANGT00000010752	ENSANGT00000010752	1.305
ENSANGT00000010754	ORNITHINE AMINOTRANSFERASE MITOCHONDRIAL PRECURSOR EC_2.6.1.13 ORNITHINE OXO ACID AMINOTRANSFERASE	0.491185
ENSANGT00000010773	CARBOHYDRATE KINASE	1.496
ENSANGT00000010783	XAA PRO DIPEPTIDASE	0.859
ENSANGT00000010786	ENSANGT00000010786	1.464
ENSANGT00000010788	ENSANGT00000010788	0.764
ENSANGT00000010790	ATP BINDING CASSETTE SUB FAMILY F MEMBER 2 IRON INHIBITED ABC TRANSPORTER 2 HUSSY 18	0.929
ENSANGT00000010794	ENSANGT00000010794	1.465
ENSANGT00000010796	60S RIBOSOMAL L14	0.446
ENSANGT00000010799	HEAT SHOCK PROTEIN DNAJ	1.175
ENSANGT00000010838	ENSANGT00000010838	1.325
ENSANGT00000010842	40S RIBOSOMAL S13	0.425878
ENSANGT00000010852	ISOCITRATE DEHYDROGENASE [NAD] SUBUNIT MITOCHONDRIAL PRECURSOR EC_1.1.1.41 ISOCITRIC DEHYDROGENASE NAD+ SPECIFIC ICDH	0.69
ENSANGT00000010855	MITOCH_CARRIER	0.83
ENSANGT00000010864	TRYPTOPHAN 2 3 DIOXYGENASE EC_1.13.11.11 TRYPTOPHAN PYRROLASE TRYPTOPHANASE TRYPTOPHAN OXYGENASE TRYPTAMIN 2 3 DIOXYGENASE TRPO	1.247
ENSANGT00000010865	ENSANGT00000010865	0.899
ENSANGT00000010867	ENSANGT00000010867	1.155
ENSANGT00000010868	ENSANGT00000010868	0.692
ENSANGT00000010879	CUTICLE	0.795
ENSANGT00000010890	ENSANGT00000010890	0.756
ENSANGT00000010903	MITOCHONDRIAL 60S RIBOSOMAL L49 MRP L49	0.438204
ENSANGT00000010921	LEUCINE RICH REPEAT	0.842
ENSANGT00000010925	NADH UBIQUINONE OXIDOREDUCTASE B18 SUBUNIT EC_1.6.5.3 EC_1.6.99. 3 COMPLEX I B18 CI B18	0.673
ENSANGT00000010934	COTRANSPORTER	0.897
ENSANGT00000010942	CYTOSOLIC NONSPECIFIC DIPEPTIDASE GLUTAMATE CARBOXYPEPTIDASE 1	0.784
ENSANGT00000010955	60S RIBOSOMAL L18	0.405749
ENSANGT00000010962	ENSANGT00000010962	0.893
ENSANGT00000010967	GPI TRANSAMIDASE COMPONENT PIG S PHOSPHATIDYLINOSITOL GLYCAN BIOSYNTHESIS CLASS S	0.646
ENSANGT00000010981	NITRILASE AND FRAGILE HISTIDINE TRIAD FUSION NITFHIT [INCLUDES: BIS 5' ADENOSYL TRIPHOSPHATASE	1.713
ENSANGT00000010985	MULTIPLE INOSITOL POLYPHOSPHATE PHOSPHATASE	1.174
ENSANGT00000010999	ATPASE	0.908
ENSANGT00000011006	MALATE DEHYDROGENASE CYTOPLASMIC EC_1.1.1.37	0.951
ENSANGT00000011012	VACUOLAR ATP SYNTHASE SUBUNIT H EC_3.6.3.14 V ATPASE H SUBUNIT VACUOLAR PROTON PUMP H SUBUNIT V ATPASE 50/57 KDA SUBUNITS VACUOLAR PROTON PUMP SUBUNIT SFD	1.309
ENSANGT00000011013	CARBONIC ANHYDRASE EC_4.2.1.1 CARBONATE DEHYDRATASE CA	1.303
ENSANGT00000011014	MITOCHONDRIAL GLUTAMATE CARRIER SOLUTE CARRIER FAMILY 25 MEMBER	1.382
ENSANGT00000011020	EUKARYOTIC TRANSLATION INITIATION FACTOR 3 SUBUNIT 5 EIF 3 EPSILON EIF3 P47 SUBUNIT EIF3F	0.424842
ENSANGT00000011021	PRESENILIN	0.899
ENSANGT00000011028	60S RIBOSOMAL L3	0.889
ENSANGT00000011031	ENSANGT00000011031	2.075
ENSANGT00000011052	TYROSINE PHOSPHATASE	1.523
ENSANGT00000011053	T COMPLEX 1 SUBUNIT TCP 1 CCT	0.713
ENSANGT00000011061	ADP RIBOSYLATION FACTOR	0.782
ENSANGT00000011063	ENSANGT00000011063	0.375228
ENSANGT00000011064	BIFUNCTIONAL AMINOACYL TRNA SYNTHETASE [INCLUDES: GLUTAMYL TRNA SYNTHETASE EC_6.1.1.17 GLUTAMATE TRNA LIGASE , PROLYL TRNA SYNTHETASE EC_6.1.1. 15 PROLINE TRNA LIGASE ]	0.718
ENSANGT00000011066	SPLICING FACTOR U2AF 35 KDA SUBUNIT U2 AUXILIARY FACTOR 35 KDA SUBUNIT U2 SNRNP AUXILIARY FACTOR SMALL SUBUNIT	0.87
ENSANGT00000011071	ENSANGT00000011071	0.976
ENSANGT00000011097	ENSANGT00000011097	0.44453
ENSANGT00000011120	S PHASE KINASE ASSOCIATED 1A CYCLIN A/CDK2 ASSOCIATED P19 P19A P19SKP1 RNA POLYMERASE II ELONGATION FACTOR ORGAN OF CORTI 2 OCP II OCP 2 TRANSCRIPTION ELONGATION FACTOR B SIII	1.294
ENSANGT00000011122	COX5B	0.417267
ENSANGT00000011127	TFIIH BASAL TRANSCRIPTION FACTOR COMPLEX P34 SUBUNIT BASIC TRANSCRIPTION FACTOR 2.34 KDA SUBUNIT BTF2 P34 GENERAL TRANSCRIPTION FACTOR IIH POLYPEPTIDE 3	0.668
ENSANGT00000011142	ENSANGT00000011142	1.576
ENSANGT00000011144	60S RIBOSOMAL L36	0.603
ENSANGT00000011195	ENSANGT00000011195	0.744
ENSANGT00000011200	ENSANGT00000011200	1.17
ENSANGT00000011207	ENSANGT00000011207	0.751
ENSANGT00000011222	ENSANGT00000011222	0.84
ENSANGT00000011228	ENSANGT00000011228	1.627
ENSANGT00000011229	ENSANGT00000011229	0.822
ENSANGT00000011232	DNA DIRECTED RNA POLYMERASES I II AND III 17.1 KDA POLYPEPTIDE EC_2.7.7.6 RPB17 RPB8	0.656
ENSANGT00000011239	ENSANGT00000011239	0.918
ENSANGT00000011250	DOPA DECARBOXYLASE	0.82
ENSANGT00000011252	FBN8	0.843
ENSANGT00000011253	NUCLEOSIDE DIPHOSPHATE KINASE EC_2.7.4.6 NDP KINASE	0.795
ENSANGT00000011259	EUKARYOTIC TRANSLATION INITIATION FACTOR 2 SUBUNIT 1 EUKARYOTIC TRANSLATION INITIATION FACTOR 2 ALPHA SUBUNIT EIF 2 ALPHA EIF 2ALPHA EIF 2A	0.779
ENSANGT00000011260	HEAT SHOCK PROTEIN DNAJ	1.432
ENSANGT00000011261	GLUTATHIONE S TRANSFERASE	1.643
ENSANGT00000011264	ZINC FINGER	1.403
ENSANGT00000011277	ENSANGT00000011277	1.132
ENSANGT00000011283	TRANSCRIPTIONAL REGULATOR HCNGP	0.909
ENSANGT00000011284	SORBITOL DEHYDROGENASE EC_1.1.1.14 L IDITOL 2 DEHYDROGENASE	3.101
ENSANGT00000011286	SORBITOL DEHYDROGENASE EC_1.1.1.14 L IDITOL 2 DEHYDROGENASE	1.445
ENSANGT00000011294	ENSANGT00000011294	0.881
ENSANGT00000011301	RECEPTOR	0.831
ENSANGT00000011311	LEUCINE RICH REPEAT	0.734
ENSANGT00000011318	PROGRAMMED CELL DEATH 11	1.387
ENSANGT00000011325	SOLUTE CARRIER ORGANIC ANION TRANSPORTER FAMILY MEMBER SOLUTE CARRIER FAMILY 21 MEMBER ORGANIC ANION TRANSPORTER ORGANIC ANION TRANSPORTING POLYPEPTIDE	2.397
ENSANGT00000011326	28S RIBOSOMAL S11 MITOCHONDRIAL PRECURSOR MRP S11	0.894
ENSANGT00000011327	MITOCHONDRIAL 28S RIBOSOMAL S28 S28MT MRP S28	1.067
ENSANGT00000011334	ENSANGT00000011334	1.69
ENSANGT00000011340	ENSANGT00000011340	1.673
ENSANGT00000011346	ENSANGT00000011346	0.787
ENSANGT00000011347	ENSANGT00000011347	1.575
ENSANGT00000011351	ENSANGT00000011351	0.901
ENSANGT00000011378	SORBITOL DEHYDROGENASE EC_1.1.1.14 L IDITOL 2 DEHYDROGENASE	1.291
ENSANGT00000011380	RRNA PROCESSING EBP2	0.835
ENSANGT00000011390	ENSANGT00000011390	1.056
ENSANGT00000011393	ALDEHYDE DEHYDROGENASE	0.73
ENSANGT00000011401	ENSANGT00000011401	0.597
ENSANGT00000011422	ENSANGT00000011422	1.338
ENSANGT00000011425	DNA POLYMERASE EPSILON P12 SUBUNIT DNA POLYMERASE EPSILON SUBUNIT 4	1.065
ENSANGT00000011441	PROTEASOME SUBUNIT ALPHA TYPE EC_3.4.25.1 PROTEASOME SUBUNIT	0.891
ENSANGT00000011458	ENSANGT00000011458	1.111
ENSANGT00000011467	RIBOSOMAL_L16	0.461743
ENSANGT00000011477	ENSANGT00000011477	1.728
ENSANGT00000011478	FBN28	0.831
ENSANGT00000011480	ATP DEPENDENT HELICASE	1.7
ENSANGT00000011493	ENSANGT00000011493	0.883
ENSANGT00000011507	ENSANGT00000011507	1.031
ENSANGT00000011508	60S RIBOSOMAL L29	0.669
ENSANGT00000011510	ENSANGT00000011510	0.791
ENSANGT00000011529	ENSANGT00000011529	0.789
ENSANGT00000011550	ENSANGT00000011550	1.259
ENSANGT00000011557	ENSANGT00000011557	1.338
ENSANGT00000011561	ENSANGT00000011561	1.234
ENSANGT00000011568	EUKARYOTIC TRANSLATION INITIATION FACTOR 3 SUBUNIT 2 EIF 3 BETA EIF3 P36 EIF3I TGF BETA RECEPTOR INTERACTING 1 TRIP 1	0.612
ENSANGT00000011579	KINASE	0.783
ENSANGT00000011586	ENSANGT00000011586	0.861
ENSANGT00000011613	ENSANGT00000011613	0.73
ENSANGT00000011614	ZINC TRANSPORTER SL SOLUTE CARRIER FAMILY 39 MEMBER HISTIDINE RICH MEMBRANE KE4	0.957
ENSANGT00000011631	60S RIBOSOMAL L24	0.727
ENSANGT00000011651	ZINC FINGER	0.723
ENSANGT00000011654	HEMOPEXIN,MSF1	0.851
ENSANGT00000011659	SENSORY APPENDAGE PROTEIN	1.327
ENSANGT00000011661	GLUTATHIONE S TRANSFERASE	1.771
ENSANGT00000011670	GLYOXYLATE REDUCTASE/HYDROXYPYRUVATE REDUCTASE EC_1.1.1.79	0.279
ENSANGT00000011672	MALTASE PRECURSOR	1.322
ENSANGT00000011673	URIDINE DIPHOSPHATE GLUCOSE PYROPHOSPHATASE EC_3.6.1.45 UGPPASE NUCLEOSIDE DIPHOSPHATE LINKED MOIETY X MOTIF 14	0.876
ENSANGT00000011689	ENSANGT00000011689	0.602
ENSANGT00000011691	ZYXIN	1.12
ENSANGT00000011702	INSECT PHEROMONE BINDING FAMILY A10/OS D	1.667
ENSANGT00000011707	ASPARTATE AMINOTRANSFERASE EC_2.6.1.1 TRANSAMINASE A GLUTAMATE OXALOACETATE TRANSAMINASE	0.913
ENSANGT00000011708	ENSANGT00000011708	1.293
ENSANGT00000011712	NADP DEPENDENT MALIC ENZYME EC_1.1.1.40 NADP ME MALIC ENZYME 1	0.446165
ENSANGT00000011722	ENSANGT00000011722	1.999
ENSANGT00000011738	ENSANGT00000011738	0.895
ENSANGT00000011744	ENSANGT00000011744	1.13
ENSANGT00000011750	PUTATIVE PHOSPHATASE REGULATORY SUBUNIT	0.868
ENSANGT00000011751	TRANSCRIPTION INITIATION FACTOR TFIID SUBUNIT 13 TRANSCRIPTION INITIATION FACTOR TFIID 18 KDA SUBUNIT TAF II 18 TAFII 18 TAFII18	0.706
ENSANGT00000011757	SENESCENCE MARKER 30 SMP 30 REGUCALCIN RC	1.293
ENSANGT00000011763	ENSANGT00000011763	0.826
ENSANGT00000011784	60S RIBOSOMAL L17 L23	0.392992
ENSANGT00000011793	U6 SNRNA ASSOCIATED SM LSM3	0.458881
ENSANGT00000011817	ENSANGT00000011817	0.783
ENSANGT00000011827	SOLUTE CARRIER ORGANIC ANION TRANSPORTER FAMILY MEMBER SOLUTE CARRIER FAMILY 21 MEMBER ORGANIC ANION TRANSPORTER ORGANIC ANION TRANSPORTING POLYPEPTIDE	1.344
ENSANGT00000011832	60S ACIDIC RIBOSOMAL P0	0.455235
ENSANGT00000011838	ENSANGT00000011838	0.922
ENSANGT00000011840	ZINC FINGER DHHC DOMAIN CONTAINING	0.75
ENSANGT00000011843	PHOSPHATE CARRIER PROTEIN MITOCHONDRIAL PRECURSOR PTP	1.321
ENSANGT00000011875	ENSANGT00000011875	0.968
ENSANGT00000011882	ATP SYNTHASE OLIGOMYCIN SENSITIVITY CONFERRAL PROTEIN MITOCHONDRIAL PRECURSOR EC_3.6.3.14 OSCP	1.111
ENSANGT00000011887	ENSANGT00000011887	0.868
ENSANGT00000011890	ENSANGT00000011890	2.031
ENSANGT00000011906	ENSANGT00000011906	0.783
ENSANGT00000011926	DNA TOPOISOMERASE III EC_5.99.1.2	0.873
ENSANGT00000011928	ARYL HYDROCARBON INTERACTING 1	0.747
ENSANGT00000011949	OPSIN	0.889
ENSANGT00000011963	CECROPIN CEC2/CECC	1.101
ENSANGT00000011965	ENSANGT00000011965	0.837
ENSANGT00000011975	SERINE PROTEASE	0.415321
ENSANGT00000011987	SERYL TRNA SYNTHETASE EC_6.1.1.11 SERINE TRNA LIGASE SERRS	0.707
ENSANGT00000011992	SITS BINDING SP105	0.906
ENSANGT00000011995	CECROPIN CEC3/CECB	1.43
ENSANGT00000012002	ENSANGT00000012002	0.782
ENSANGT00000012005	ENSANGT00000012005	1.187
ENSANGT00000012024	T COMPLEX 1 SUBUNIT TCP 1 CCT	0.683
ENSANGT00000012041	ZINC TRANSPORTER SL SOLUTE CARRIER FAMILY 39 MEMBER HISTIDINE RICH MEMBRANE KE4	1.441
ENSANGT00000012047	CHITIN BINDING PERITROPHIN A	1.221
ENSANGT00000012069	ATP SYNTHASE B CHAIN MITOCHONDRIAL EC_3.6.3.14	0.383337
ENSANGT00000012077	OPSIN	0.87
ENSANGT00000012085	ENSANGT00000012085	0.622
ENSANGT00000012088	VOLTAGE DEPENDENT TYPE CALCIUM CHANNEL ALPHA SUBUNIT VOLTAGE GATED CALCIUM CHANNEL ALPHA SUBUNIT CALCIUM CHANNEL L TYPE ALPHA 1 POLYPEPTIDE	0.919
ENSANGT00000012114	ENSANGT00000012114	0.495
ENSANGT00000012155	ENSANGT00000012155	0.422057
ENSANGT00000012182	PROTEASOME SUBUNIT BETA TYPE 3 EC_3.4.25.1 PROTEASOME THETA CHAIN PROTEASOME CHAIN 13 PROTEASOME COMPONENT C10 II	1.24
ENSANGT00000012187	NADH UBIQUINONE OXIDOREDUCTASE 23 KDA SUBUNIT MITOCHONDRIAL PRECURSOR EC_1.6.5.3 EC_1.6.99. 3 COMPLEX I 23KD CI 23KD TYKY SUBUNIT	0.671
ENSANGT00000012189	ENSANGT00000012189	1.515
ENSANGT00000012200	ENSANGT00000012200	0.716
ENSANGT00000012220	COENZYME Q UBIQUINONE BIOSYNTHESIS 2	0.881
ENSANGT00000012229	40S RIBOSOMAL S23	0.685
ENSANGT00000012234	C TYPE LECTIN CTLGA3	0.758
ENSANGT00000012242	U6 SNRNA ASSOCIATED SM LSM1	0.678
ENSANGT00000012256	ENSANGT00000012256	0.827
ENSANGT00000012267	RNA_REC_MOT,PRO_RICH	1.17
ENSANGT00000012273	ENSANGT00000012273	1.143
ENSANGT00000012278	ENSANGT00000012278	0.787
ENSANGT00000012300	ENSANGT00000012300	1.629
ENSANGT00000012302	40S RIBOSOMAL S27A	0.74
ENSANGT00000012305	SCAVENGER RECEPTOR SCRBQ1	0.85
ENSANGT00000012306	PREFOLDIN SUBUNIT 1	0.752
ENSANGT00000012310	ENSANGT00000012310	0.778
ENSANGT00000012328	ENSANGT00000012328	0.961
ENSANGT00000012337	ETHANOLAMINE PHOSPHATE CYTIDYLYLTRANSFERASE EC_2.7.7.14 PHOSPHORYLETHANOLAMINE TRANSFERASE CTP:PHOSPHOETHANOLAMINE CYTIDYLYLTRANSFERASE	1.65
ENSANGT00000012349	ENSANGT00000012349	0.724
ENSANGT00000012358	LEUCINE RICH REPEAT	1.057
ENSANGT00000012392	ENSANGT00000012392	1.319
ENSANGT00000012394	ENSANGT00000012394	1.38
ENSANGT00000012410	CYTOCHROME B5 RELATED	1.164
ENSANGT00000012418	ENSANGT00000012418	1.554
ENSANGT00000012427	ENSANGT00000012427	0.74
ENSANGT00000012430	ESTERASE	0.863
ENSANGT00000012433	ENSANGT00000012433	0.735
ENSANGT00000012440	NUCLEOPORIN P54.54 KDA NUCLEOPORIN	0.853
ENSANGT00000012460	PHOSPHOGLYCERATE KINASE EC_2.7.2.3	1.115
ENSANGT00000012464	RAS RELATED RAB	1.576
ENSANGT00000012465	ENSANGT00000012465	0.764
ENSANGT00000012468	ENSANGT00000012468	0.604
ENSANGT00000012470	TRANSLOCON ASSOCIATED PROTEIN GAMMA SUBUNIT TRAP GAMMA SIGNAL SEQUENCE RECEPTOR GAMMA SUBUNIT SSR GAMMA	0.636754
ENSANGT00000012482	CYTOCHROME P450	1.202
ENSANGT00000012483	ZINC FINGER	0.952
ENSANGT00000012501	ENSANGT00000012501	0.815
ENSANGT00000012507	ALPHA ACTININ ALPHA ACTININ F ACTIN CROSS LINKING	1.268
ENSANGT00000012529	ENSANGT00000012529	0.882
ENSANGT00000012534	LOW DENSITY LIPOPROTEIN RECEPTOR	1.684
ENSANGT00000012554	60S RIBOSOMAL L23A	0.413
ENSANGT00000012560	GUANINE NUCLEOTIDE BINDING BETA SUBUNIT RECEPTOR OF ACTIVATED KINASE C	0.599
ENSANGT00000012562	ENSANGT00000012562	1.1
ENSANGT00000012569	ARRESTIN	1.024
ENSANGT00000012573	ENSANGT00000012573	1.405
ENSANGT00000012581	ZINC FINGER	0.875
ENSANGT00000012582	RIBOSOMAL_L38E	0.791
ENSANGT00000012588	ENSANGT00000012588	1.6
ENSANGT00000012607	ENSANGT00000012607	0.815
ENSANGT00000012616	ENSANGT00000012616	1.633
ENSANGT00000012662	SULFOTRANSFERASE	1.306
ENSANGT00000012664	THIOREDOXIN	1.092
ENSANGT00000012669	ATP SYNTHASE D CHAIN MITOCHONDRIAL EC_3.6.3.14	0.813
ENSANGT00000012678	GLUTATHIONE S TRANSFERASE	0.76
ENSANGT00000012700	CALCIUM BINDING EF HAND	1.165
ENSANGT00000012703	NUCLEAR PORE GLYCOPROTEIN P62.62 KDA NUCLEOPORIN	0.651
ENSANGT00000012705	CHITIN BINDING PERITROPHIN A	1.352
ENSANGT00000012718	ENSANGT00000012718	1.262
ENSANGT00000012734	ENSANGT00000012734	1.125
ENSANGT00000012757	RNA BINDING REGION RNP 1 (RNA RECOGNITION MOTIF)	1.012
ENSANGT00000012760	FRUCTOSE BISPHOSPHATE ALDOLASE EC_4.1.2.13	0.46021
ENSANGT00000012771	REVERSE TRANSCRIPTASE	0.794
ENSANGT00000012794	FBN15	0.85
ENSANGT00000012806	RIBOSOME RECYCLING FACTOR	0.893
ENSANGT00000012815	ENSANGT00000012815	1.396
ENSANGT00000012822	ENSANGT00000012822	1.564
ENSANGT00000012869	ENSANGT00000012869	0.835
ENSANGT00000012910	OXIDASE C	0.92
ENSANGT00000012916	ALPHA ADRENERGIC RECEPTOR ALPHA ADRENOCEPTOR ALPHA ADRENORECEPTOR	0.848
ENSANGT00000012936	GLUTATHIONE S TRANSFERASE	0.759
ENSANGT00000012952	ENSANGT00000012952	0.789
ENSANGT00000012967	KINASE	1.11
ENSANGT00000012972	ENSANGT00000012972	0.481
ENSANGT00000012979	PGRPS3	0.72
ENSANGT00000012984	ENSANGT00000012984	1.161
ENSANGT00000012994	N ACETYLGLUCOSAMINE KINASE EC_2.7.1.59 GLCNAC KINASE	1.27
ENSANGT00000012999	HISTIDINE TRIAD NUCLEOTIDE BINDING 1 ADENOSINE 5' MONOPHOSPHORAMIDASE KINASE C INHIBITOR 1 KINASE C INTERACTING 1 PKCI 1	0.432
ENSANGT00000013004	ATP BINDING CASSETTE SUB FAMILY A MEMBER ATP BINDING CASSETTE TRANSPORTER ATP BINDING CASSETTE	1.4
ENSANGT00000013012	ENSANGT00000013012	1.407
ENSANGT00000013017	ENSANGT00000013017	1.39
ENSANGT00000013029	ATP DEPENDENT RNA HELICASE	1.562
ENSANGT00000013030	ALKYLDIHYDROXYACETONEPHOSPHATE SYNTHASE EC_2.5.1.26 ALKYL DHAP SYNTHASE ALKYLGLYCERONE PHOSPHATE SYNTHASE	1.517
ENSANGT00000013034	TUBULIN CHAIN	2.373
ENSANGT00000013035	ENSANGT00000013035	1.213
ENSANGT00000013047	40S RIBOSOMAL S4	0.493327
ENSANGT00000013055	ENSANGT00000013055	1.238
ENSANGT00000013060	ENSANGT00000013060	0.929
ENSANGT00000013063	PHOSPHATASE 2A REGULATORY SUBUNIT B' PP2A SUBUNIT B' PR53 PHOSPHOTYROSYL PHOSPHATASE ACTIVATOR PTPA	0.943
ENSANGT00000013064	ENSANGT00000013064	1.706
ENSANGT00000013076	ZINC FINGER ON ECDYSONE PUFFS	0.914
ENSANGT00000013087	ENSANGT00000013087	0.668
ENSANGT00000013101	ENSANGT00000013101	0.644
ENSANGT00000013143	ENSANGT00000013143	0.741
ENSANGT00000013147	ALPHA AMINOADIPIC SEMIALDEHYDE SYNTHASE MITOCHONDRIAL PRECURSOR LKR/SDH [INCLUDES: LYSINE KETOGLUTARATE REDUCTASE EC_1.5.1.8 LOR LKR , SACCHAROPINE DEHYDROGENASE EC_1.5.1. 9 SDH ]	0.642
ENSANGT00000013162	ENSANGT00000013162	1.595
ENSANGT00000013165	ENSANGT00000013165	0.335
ENSANGT00000013177	PHD FINGER DOMAIN 5A SPLICING FACTOR 3B ASSOCIATED 14 KDA S B	0.626
ENSANGT00000013194	DIMERIC DIHYDRODIOL DEHYDROGENASE EC_1.3.1.20	1.362
ENSANGT00000013212	VACUOLAR ATP SYNTHASE SUBUNIT G EC_3.6.3.14 V ATPASE G SUBUNIT VACUOLAR PROTON PUMP G SUBUNIT V ATPASE 13 KDA SUBUNIT	1.477
ENSANGT00000013220	CUTICLE	1.012
ENSANGT00000013238	SERINE PROTEASE	0.389
ENSANGT00000013242	ADRENODOXIN PROTEIN MITOCHONDRIAL PRECURSOR	0.684
ENSANGT00000013244	ENSANGT00000013244	0.806
ENSANGT00000013247	NADH UBIQUINONE OXIDOREDUCTASE SUBUNIT B17 2 EC_1.6.5.3 EC_1.6.99. 3 COMPLEX I B17 2 CI B17 2 CIB17 2	0.636821
ENSANGT00000013255	GAMBICIN	0.905
ENSANGT00000013256	ENSANGT00000013256	0.351
ENSANGT00000013261	ENSANGT00000013261	0.440747
ENSANGT00000013263	ENSANGT00000013263	1.163
ENSANGT00000013283	ENSANGT00000013283	0.936
ENSANGT00000013284	ENSANGT00000013284	1.634
ENSANGT00000013298	ENSANGT00000013298	0.647
ENSANGT00000013307	TROPOMYOSIN	1.467
ENSANGT00000013314	ALDEHYDE DEHYDROGENASE	1.223
ENSANGT00000013315	ENSANGT00000013315	1.279
ENSANGT00000013323	CALCIUM BINDING P22 CALCIUM BINDING CHP CALCINEURIN HOMOLOGOUS	0.482664
ENSANGT00000013327	PHOSPHOPANTOTHENATE CYSTEINE LIGASE EC_6.3.2.5 PHOSPHOPANTOTHENOYLCYSTEINE SYNTHETASE PPC SYNTHETASE	1.075
ENSANGT00000013329	BLACTMASE LIKE	0.752
ENSANGT00000013345	ENSANGT00000013345	0.424611
ENSANGT00000013369	ENSANGT00000013369	0.64
ENSANGT00000013389	ENSANGT00000013389	0.851
ENSANGT00000013392	PERITROPHIN PRECURSOR	0.48
ENSANGT00000013405	ENSANGT00000013405	1.39
ENSANGT00000013410	MICROSOMAL GLUTATHIONE S TRANSFERASE 1 EC_2.5.1.18 MICROSOMAL GST 1 MICROSOMAL GST I	0.406
ENSANGT00000013430	DEBRANCHING ENZYME	1.543
ENSANGT00000013446	CIRCADIAN CLOCK CONTROLLED PRECURSOR	3.302
ENSANGT00000013448	ELONGATION FACTOR 1 EF 1	0.729
ENSANGT00000013457	UBIQUILIN LINKING IAP WITH CYTOSKELETON PLIC	0.965
ENSANGT00000013478	HEAT SHOCK PROTEIN DNAJ	1.127
ENSANGT00000013487	ELECTRON TRANSFER FLAVOPROTEIN UBIQUINONE OXIDOREDUCTASE MITOCHONDRIAL PRECURSOR EC_1.5.5.1 ETF QO ETF UBIQUINONE OXIDOREDUCTASE ETF DEHYDROGENASE ELECTRON TRANSFERRING FLAVOPROTEIN DEHYDROGENASE	1.099
ENSANGT00000013494	ENSANGT00000013494	0.918
ENSANGT00000013500	ENSANGT00000013500	0.686
ENSANGT00000013507	ENSANGT00000013507	0.914
ENSANGT00000013513	ADAPTER RELATED COMPLEX 1 SIGMA SUBUNIT	0.833
ENSANGT00000013523	ENSANGT00000013523	1.664
ENSANGT00000013531	SPLICING FACTOR YT521	0.907
ENSANGT00000013532	ENSANGT00000013532	1.197
ENSANGT00000013543	ATP BINDING CASSETTE SUB FAMILY E MEMBER 1 RNASE L INHIBITOR RIBONUCLEASE 4 INHIBITOR RNS4I	0.892
ENSANGT00000013568	ASPPROTEASEA1	0.931
ENSANGT00000013569	ENSANGT00000013569	1.072
ENSANGT00000013586	ENSANGT00000013586	1.517
ENSANGT00000013596	ENSANGT00000013596	1.337
ENSANGT00000013597	ENSANGT00000013597	1.113
ENSANGT00000013599	ENSANGT00000013599	1.405
ENSANGT00000013603	PYRIDOXAL KINASE EC_2.7.1.35 PYRIDOXINE KINASE	0.804
ENSANGT00000013630	ENSANGT00000013630	1.344
ENSANGT00000013636	ENSANGT00000013636	1.399
ENSANGT00000013666	ENSANGT00000013666	1.692
ENSANGT00000013682	ODORANT BINDING PROTEIN G.15D.	1.787
ENSANGT00000013687	LON PROTEASE HOMOLOG MITOCHONDRIAL PRECURSOR EC_3.4.21.	1.847
ENSANGT00000013693	ENSANGT00000013693	0.957
ENSANGT00000013695	CAMP REGULATED PHOSPHOPROTEIN 19 ARPP 19	1.302
ENSANGT00000013724	ENSANGT00000013724	1.1
ENSANGT00000013726	ACYL CARRIER PROTEIN MITOCHONDRIAL ACP NADH UBIQUINONE OXIDOREDUCTASE 9.6 KDA SUBUNIT CI SDAP	0.642
ENSANGT00000013735	ENSANGT00000013735	0.868
ENSANGT00000013740	THIOREDOXIN PRECURSOR	0.818
ENSANGT00000013744	UBQ_CONJUGAT	0.616
ENSANGT00000013769	ANNEXIN ANNEXIN	0.397802
ENSANGT00000013799	GTP BINDING RHO	0.931
ENSANGT00000013815	ZINC FINGER	0.926
ENSANGT00000013820	RIBOSOMAL_S28E	0.621
ENSANGT00000013846	ENSANGT00000013846	1.345
ENSANGT00000013850	ENSANGT00000013850	1.724
ENSANGT00000013861	ESTERASE	0.8
ENSANGT00000013879	ENSANGT00000013879	0.785
ENSANGT00000013880	SOLUTE CARRIER FAMILY 2 FACILITATED GLUCOSE TRANSPORTER MEMBER GLUCOSE TRANSPORTER TYPE	1.143
ENSANGT00000013883	U3 SMALL NUCLEOLAR RIBONUCLEOPROTEIN MPP10 M PHASE PHOSPHOPROTEIN 10	1.626
ENSANGT00000013901	ZINC FINGER	0.921
ENSANGT00000013922	GLYCOGEN DEBRANCHING ENZYME GLYCOGEN DEBRANCHER [INCLUDES: 4 ALPHA GLUCANOTRANSFERASE EC_2.4.1.25 OLIGO 1 4 1 4 GLUCANTRANSFERASE , AMYLO ALPHA 1 6 GLUCOSIDASE EC_3.2.1. 33 AMYLO 1 6 GLUCOSIDASE DEXTRIN 6 ALPHA D GLUCOSIDASE ]	1.13
ENSANGT00000013927	TUBULIN ALPHA CHAIN	1.356
ENSANGT00000013929	SERINE PROTEASE	0.856
ENSANGT00000013932	ENSANGT00000013932	1.802
ENSANGT00000013933	ENSANGT00000013933	1.206
ENSANGT00000013938	ATPASE INHIBITOR MITOCHONDRIAL	0.942
ENSANGT00000013944	ENSANGT00000013944	1.164
ENSANGT00000013948	PGRPLB	1.004
ENSANGT00000013956	HETEROGENEOUS NUCLEAR RIBONUCLEOPROTEIN	0.931
ENSANGT00000013965	ENSANGT00000013965	1.26
ENSANGT00000013987	CELLULAR RETINALDEHYDE BINDING CRALBP	1.474
ENSANGT00000013993	PHOSPHATIDYLETHANOLAMINE BINDING PEBP	0.72
ENSANGT00000014018	MITOGEN ACTIVATED KINASE	1.128
ENSANGT00000014034	ENSANGT00000014034	2.13
ENSANGT00000014046	FK506 BINDING EC_5.2.1.8 PEPTIDYL PROLYL CIS TRANS ISOMERASE	0.905
ENSANGT00000014051	HEAT SHOCK PROTEIN DNAJ	0.869
ENSANGT00000014054	60S RIBOSOMAL L21	0.605
ENSANGT00000014056	TRANSLATION FACTOR SUI1 HOMOLOG	0.898
ENSANGT00000014057	RHO GDP DISSOCIATION INHIBITOR RHO GDI RHO GDI	1.431
ENSANGT00000014073	ENSANGT00000014073	0.659
ENSANGT00000014082	ENSANGT00000014082	0.784
ENSANGT00000014085	ENSANGT00000014085	1.084
ENSANGT00000014090	ENSANGT00000014090	1.362
ENSANGT00000014099	NADH UBIQUINONE OXIDOREDUCTASE 30 KDA SUBUNIT MITOCHONDRIAL PRECURSOR EC_1.6.5.3 EC_1.6.99. 3 COMPLEX I 30KD CI 30KD	0.932
ENSANGT00000014101	ENSANGT00000014101	0.829
ENSANGT00000014115	ENSANGT00000014115	0.654
ENSANGT00000014120	ENSANGT00000014120	0.883
ENSANGT00000014128	ENSANGT00000014128	2.241
ENSANGT00000014149	MEDIATOR OF RNA POLYMERASE II TRANSCRIPTION SUBUNIT 8 HOMOLOG ACTIVATOR RECRUITED COFACTOR 32 KDA COMPONENT ARC32	0.724
ENSANGT00000014152	SERINE PROTEASE	0.691
ENSANGT00000014159	THIOREDOXIN	1.416
ENSANGT00000014166	PROGRAMMED CELL DEATH 5	1.075
ENSANGT00000014189	ENSANGT00000014189	0.655
ENSANGT00000014190	TYROSINE KINASE EC_2.7.1.112	1.19
ENSANGT00000014247	SITS BINDING SP105	1.488
ENSANGT00000014254	CYTOCHROME P450	1.199
ENSANGT00000014262	IMPORTIN ALPHA SUBUNIT KARYOPHERIN ALPHA SUBUNIT	0.64
ENSANGT00000014263	THIOREDOXIN	1.221
ENSANGT00000014266	SKELETAL MUSCLE LIM SLIM FOUR AND A HALF LIM DOMAIN	0.735
ENSANGT00000014271	ENSANGT00000014271	0.848
ENSANGT00000014279	HEME_OXYGENASE	0.748
ENSANGT00000014287	ELECTRON TRANSFER FLAVOPROTEIN ALPHA SUBUNIT MITOCHONDRIAL PRECURSOR ALPHA ETF	0.945
ENSANGT00000014288	METHIONYL TRNA SYNTHETASE	1.654
ENSANGT00000014306	MITOCHONDRIAL INNER MEMBRANE	1.288
ENSANGT00000014316	MULTISYNTHETASE COMPLEX AUXILIARY COMPONENT P38	0.651
ENSANGT00000014320	CDP DIACYLGLYCEROL INOSITOL 3 PHOSPHATIDYLTRANSFERASE EC_2.7.8.11 PHOSPHATIDYLINOSITOL SYNTHASE PTDINS SYNTHASE PI SYNTHASE	0.789
ENSANGT00000014345	ENSANGT00000014345	0.412049
ENSANGT00000014354	ENSANGT00000014354	1.164
ENSANGT00000014362	ENSANGT00000014362	1.904
ENSANGT00000014382	ENSANGT00000014382	1.346
ENSANGT00000014385	EPOXIDE HYDROLASE 1	1.304
ENSANGT00000014390	ENSANGT00000014390	0.958
ENSANGT00000014401	TRYPTOPHANYL TRNA SYNTHETASE EC_6.1.1.2 TRYPTOPHAN TRNA LIGASE TRPRS	1.161
ENSANGT00000014406	ENSANGT00000014406	1.721
ENSANGT00000014418	GLUTAMINYL TRNA SYNTHETASE	0.663
ENSANGT00000014421	60S RIBOSOMAL L13A	0.59
ENSANGT00000014430	60S RIBOSOMAL L23	0.409
ENSANGT00000014441	LEUCINE RICH REPEAT	1.076
ENSANGT00000014458	TETRATRICOPEPTIDE REPEAT 1 TPR REPEAT 1	1.187
ENSANGT00000014480	ENSANGT00000014480	0.772
ENSANGT00000014499	TISSUE INHIBITOR OF METALLOPROTEASES PRECURSOR	1.216
ENSANGT00000014548	ENSANGT00000014548	0.595
ENSANGT00000014574	ENSANGT00000014574	0.919
ENSANGT00000014593	ZINC FINGER	1.385
ENSANGT00000014610	ENSANGT00000014610	0.831
ENSANGT00000014704	DNA_POL	0.836
ENSANGT00000014705	ENSANGT00000014705	0.463349
ENSANGT00000014713	ENSANGT00000014713	0.819
ENSANGT00000014725	ENSANGT00000014725	1.193
ENSANGT00000014740	ENSANGT00000014740	1.941
ENSANGT00000014744	ENSANGT00000014744	0.705
ENSANGT00000014768	ENSANGT00000014768	1.034
ENSANGT00000014779	ENSANGT00000014779	0.84
ENSANGT00000014780	ENSANGT00000014780	0.529
ENSANGT00000014804	ENSANGT00000014804	0.717
ENSANGT00000014808	HEAT SHOCK	0.918
ENSANGT00000014813	GLUTAMATE DECARBOXYLASE KDA	1.4
ENSANGT00000014815	OLIGOSACCHARYL TRANSFERASE STT3 SUBUNIT HOMOLOG B5 INTEGRAL MEMBRANE 1	1.367
ENSANGT00000014818	MITOGEN ACTIVATED KINASE KINASE KINASE 4 EC_2.7.1. MAPK/ERK KINASE KINASE 4 MEK KINASE 4 MEKK 4	1.224
ENSANGT00000014819	ENSANGT00000014819	0.436165
ENSANGT00000014820	GDP FUCOSE TRANSPORTER	1.176
ENSANGT00000014822	CAD [INCLUDES: GLUTAMINE DEPENDENT CARBAMOYL PHOSPHATE SYNTHASE EC_6.3.5.5 , ASPARTATE CARBAMOYLTRANSFERASE EC_2.1.3. 2 , DIHYDROOROTASE EC_3.5. . 2 3 ]	1.114
ENSANGT00000014824	TETRATRICOPEPTIDE REPEAT 11 TPR REPEAT 11	0.771
ENSANGT00000014833	NADH UBIQUINONE OXIDOREDUCTASE B22 SUBUNIT EC_1.6.5.3 EC_1.6.99. 3 COMPLEX I B22 CI B22	0.772
ENSANGT00000014851	ENSANGT00000014851	1.241
ENSANGT00000014852	ENSANGT00000014852	1.244
ENSANGT00000014881	ADP ATP CARRIER ADP/ATP TRANSLOCASE ADENINE NUCLEOTIDE TRANSLOCATOR ANT	1.34
ENSANGT00000014884	ENSANGT00000014884	0.873
ENSANGT00000014885	ENSANGT00000014885	0.924
ENSANGT00000014890	PHOSPHATIDYLINOSITOL GLCNAC PI SYNTHESIS PHOSPHATIDYLINOSITOL GLYCAN BIOSYNTHESIS CLASS A PIG A	1.164
ENSANGT00000014895	ENSANGT00000014895	1.309
ENSANGT00000014912	ENSANGT00000014912	1.297
ENSANGT00000014919	CARBONIC ANHYDRASE EC_4.2.1.1 CARBONATE DEHYDRATASE CA	1.162
ENSANGT00000014923	THIOREDOXIN	0.749
ENSANGT00000014929	ENSANGT00000014929	0.798
ENSANGT00000014930	ATP SYNTHASE LIPID BINDING PROTEIN MITOCHONDRIAL PRECURSOR EC_3.6.3.14 ATP SYNTHASE PROTEOLIPID ATPASE 9 ATPASE SUBUNIT C	0.92
ENSANGT00000014934	ENSANGT00000014934	0.857
ENSANGT00000014942	ENSANGT00000014942	2.037
ENSANGT00000014953	TRIACYLGLYCEROL LIPASE GASTRIC PRECURSOR EC_3.1.1.3 GASTRIC LIPASE GL	0.416146
ENSANGT00000014963	ENSANGT00000014963	1.624
ENSANGT00000014991	FATTY ACID DESATURASE DELTA 9 DESATURASE	0.858
ENSANGT00000014993	ENSANGT00000014993	1.107
ENSANGT00000015000	ENSANGT00000015000	1.323
ENSANGT00000015019	60S RIBOSOMAL L10A	0.828
ENSANGT00000015021	THIOREDOXIN 2 PKC INTERACTING COUSIN OF THIOREDOXIN PKC THETA INTERACTING	0.938
ENSANGT00000015026	ALDO KETO REDUCTASE FAMILY 1 MEMBER	1.254
ENSANGT00000015028	NADH CYTOCHROME B5 REDUCTASE EC_1.6.2.2 B5R DIAPHORASE 1	0.919
ENSANGT00000015036	ENSANGT00000015036	1.119
ENSANGT00000015042	ENSANGT00000015042	2.026
ENSANGT00000015046	SERINE PROTEASE	0.73
ENSANGT00000015052	GLUCOSE DEHYDROGENASE [ACCEPTOR] PRECURSOR	1.201
ENSANGT00000015059	TRANSCRIPTION INITIATION FACTOR IIF BETA SUBUNIT TFIIF BETA TRANSCRIPTION INITIATION FACTOR RAP30	0.923
ENSANGT00000015060	LEUCINE RICH REPEAT	1.127
ENSANGT00000015066	LEUCINE RICH REPEAT	1.812
ENSANGT00000015077	TRANSLOCON ASSOCIATED PROTEIN DELTA SUBUNIT PRECURSOR TRAP DELTA SIGNAL SEQUENCE RECEPTOR DELTA SUBUNIT SSR DELTA	0.811
ENSANGT00000015097	EUKARYOTIC TRANSLATION INITIATION FACTOR 3 SUBUNIT 11 EIF 3 P25 EIF3K	0.615
ENSANGT00000015113	60S RIBOSOMAL L12	0.819
ENSANGT00000015114	TRANSCRIPTIONAL REGULATOR ATRX X LINKED NUCLEAR	0.798
ENSANGT00000015123	CDK5 REGULATORY SUBUNIT ASSOCIATED 3 CDK5 ACTIVATOR BINDING C53	0.777
ENSANGT00000015128	ENSANGT00000015128	1.163
ENSANGT00000015146	MULTIDRUG RESISTANCE ASSOCIATED	1.277
ENSANGT00000015156	RIBOSOMAL_S28E	0.452479
ENSANGT00000015157	ENSANGT00000015157	1.118
ENSANGT00000015166	ENSANGT00000015166	1.597
ENSANGT00000015175	CHITIN BINDING PERITROPHIN A	1.259
ENSANGT00000015184	NUCLEAR TRANSPORT FACTOR 2 NTF 2	0.496895
ENSANGT00000015195	ENSANGT00000015195	1.394
ENSANGT00000015207	ENSANGT00000015207	3.097
ENSANGT00000015211	ZINC FINGER	0.774
ENSANGT00000015214	ENSANGT00000015214	0.685
ENSANGT00000015238	60S RIBOSOMAL L34	0.698
ENSANGT00000015242	ENSANGT00000015242	0.614
ENSANGT00000015254	CYTOCHROME P450	0.404
ENSANGT00000015259	TWINFILIN 1 A6 PROTEIN TYROSINE KINASE 9	1.064
ENSANGT00000015264	ENSANGT00000015264	0.616
ENSANGT00000015285	RIBOSOMAL L15	0.425423
ENSANGT00000015300	ANNEXIN ANNEXIN	1.116
ENSANGT00000015304	NUCLEOSIDE DIPHOSPHATE LINKED MOIETY X MOTIF 6 GFG	1.188
ENSANGT00000015316	ENSANGT00000015316	0.467
ENSANGT00000015368	EUKARYOTIC TRANSLATION INITIATION FACTOR 3 SUBUNIT 7 EIF 3 ZETA EIF3D	0.776
ENSANGT00000015374	ENSANGT00000015374	0.803
ENSANGT00000015378	ENSANGT00000015378	1.479
ENSANGT00000015385	ENSANGT00000015385	0.75
ENSANGT00000015386	ENSANGT00000015386	1.373
ENSANGT00000015393	CHITIN BINDING PERITROPHIN A	0.836
ENSANGT00000015417	40S RIBOSOMAL S14	0.664
ENSANGT00000015419	VACUOLAR SORTING 29 VESICLE SORTING 29	0.839
ENSANGT00000015468	ENSANGT00000015468	3.325
ENSANGT00000015469	SULFOTRANSFERASE	1.243
ENSANGT00000015550	ENSANGT00000015550	5.694
ENSANGT00000015551	ENSANGT00000015551	2.277
ENSANGT00000015553	ENSANGT00000015553	5.884
ENSANGT00000015566	ALANINE GLYOXYLATE AMINOTRANSFERASE 2 MITOCHONDRIAL PRECURSOR EC_2.6.1.44 R 3 AMINO 2 METHYLPROPIONATE PYRUVATE TRANSAMINASE EC_2.6.1. 40 AGT 2 BETA ALANINE PYRUVATE AMINOTRANSFERASE BETA ALAAT II D AIBAT	1.555
ENSANGT00000015585	LYSYL TRNA SYNTHETASE EC_6.1.1.6 LYSINE TRNA LIGASE LYSRS	0.797
ENSANGT00000015586	ENSANGT00000015586	1.884
ENSANGT00000015595	ENSANGT00000015595	1.487
ENSANGT00000015606	ENSANGT00000015606	1.67
ENSANGT00000015620	ENSANGT00000015620	0.87
ENSANGT00000015625	ENSANGT00000015625	0.899
ENSANGT00000015633	PHOSPHATASE 1 REGULATORY SUBUNIT MYOSIN PHOSPHATASE TARGETING SUBUNIT MYOSIN PHOSPHATASE TARGET SUBUNIT	1.507
ENSANGT00000015644	FBN6	0.906
ENSANGT00000015648	ALKALINE PHOSPHATASE PRECURSOR EC_3.1.3.1	0.665
ENSANGT00000015656	ENSANGT00000015656	1.284
ENSANGT00000015671	ENSANGT00000015671	0.802
ENSANGT00000015675	NUCLEOPORIN SEH1 SEC13	1.376
ENSANGT00000015684	GTP BINDING RHO	1.147
ENSANGT00000015687	NUCLEOLAR RNA BINDING PROTEIN NOP10P	0.353
ENSANGT00000015697	UBA/UBX 33.3 KDA	1.375
ENSANGT00000015733	CGMP DEPENDENT KINASE EC_2.7.1.37 CGK	1.152
ENSANGT00000015763	CECROPIN LIKE, LRR DOMAIN	0.951
ENSANGT00000015780	ENSANGT00000015780	0.7
ENSANGT00000015787	ENSANGT00000015787	0.863
ENSANGT00000015791	ENSANGT00000015791	0.851
ENSANGT00000015800	PHOSPHOGLYCERATE MUTASE EC_5.4.2.1 EC_5.4.2. 4 EC_3.1. . 3 13 PHOSPHOGLYCERATE MUTASE ISOZYME PGAM BPG DEPENDENT PGAM	0.847
ENSANGT00000015802	SERINE PROTEASE	1.275
ENSANGT00000015803	BTB/POZ DOMAIN	0.911
ENSANGT00000015813	HEAT SHOCK PROTEIN DNAJ	0.865
ENSANGT00000015821	ENSANGT00000015821	1.052
ENSANGT00000015834	ENSANGT00000015834	1.268
ENSANGT00000015840	ENSANGT00000015840	0.955
ENSANGT00000015855	ENSANGT00000015855	0.79
ENSANGT00000015860	ENSANGT00000015860	1.147
ENSANGT00000015861	ENSANGT00000015861	0.330273
ENSANGT00000015866	ENSANGT00000015866	0.88
ENSANGT00000015877	ENSANGT00000015877	0.928
ENSANGT00000015906	ENSANGT00000015906	1.745
ENSANGT00000015907	ENSANGT00000015907	0.785
ENSANGT00000015934	ENSANGT00000015934	1.197
ENSANGT00000015942	ENSANGT00000015942	1.1
ENSANGT00000015954	ENSANGT00000015954	0.639497
ENSANGT00000015960	PROTEASOME SUBUNIT ALPHA TYPE EC_3.4.25.1 PROTEASOME SUBUNIT	0.825
ENSANGT00000015996	SERINE PYRUVATE AMINOTRANSFERASE EC_2.6.1.51 SPT ALANINE GLYOXYLATE AMINOTRANSFERASE EC_2.6.1. 44 AGT	0.306
ENSANGT00000016001	ENSANGT00000016001	1.184
ENSANGT00000016030	ZINC FINGER	0.713
ENSANGT00000016036	ENSANGT00000016036	0.871
ENSANGT00000016046	SPLICING FACTOR ARGININE/SERINE RICH SPLICING FACTOR	1.595
ENSANGT00000016050	26S PROTEASE REGULATORY SUBUNIT	1.305
ENSANGT00000016051	PEP_REL_FACTOR_I	0.752
ENSANGT00000016054	ALKALINE PHOSPHATASE PRECURSOR EC_3.1.3.1	1.524
ENSANGT00000016061	3' 2' 5' BISPHOSPHATE NUCLEOTIDASE 1	1.11
ENSANGT00000016100	LUCIFERIN 4 MONOOXYGENASE EC_1.13.12.7 LUCIFERASE	1.149
ENSANGT00000016123	ENSANGT00000016123	0.774
ENSANGT00000016148	SYNTAXIN	0.883
ENSANGT00000016164	SUPEROXIDE DISMUTASE [CU ZN] EC_1.15.1.1	0.884
ENSANGT00000016179	DEVELOPMENTALLY REGULATED GTP BINDING DRG	0.757
ENSANGT00000016180	CYTOCHROME P450	1.194
ENSANGT00000016192	VESICLE TRAFFICKING SEC22B SEC22 VESICLE TRAFFICKING 1	0.661
ENSANGT00000016219	CYTOCHROME P450	1.278
ENSANGT00000016224	ENSANGT00000016224	1.18
ENSANGT00000016225	RIBOSOME BIOGENESIS NEP1	0.716
ENSANGT00000016257	ENSANGT00000016257	1.286
ENSANGT00000016262	ENSANGT00000016262	0.745
ENSANGT00000016276	HISTONE LYSINE N METHYLTRANSFERASE H4 LYSINE 20 SPECIFIC EC_2.1.1.43 HISTONE H4 K20 METHYLTRANSFERASE H4 K20 HMTASE	0.878
ENSANGT00000016303	ENSANGT00000016303	0.962
ENSANGT00000016305	ENSANGT00000016305	0.729
ENSANGT00000016314	ENSANGT00000016314	1.271
ENSANGT00000016315	B CELL RECEPTOR ASSOCIATED 31 BCR ASSOCIATED BAP31 P28 BAP31	1.174
ENSANGT00000016350	ENSANGT00000016350	2.439
ENSANGT00000016412	CARBONIC ANHYDRASE EC_4.2.1.1 CARBONATE DEHYDRATASE CA	0.781
ENSANGT00000016467	ENSANGT00000016467	1.748
ENSANGT00000016479	ENSANGT00000016479	0.882
ENSANGT00000016495	ENSANGT00000016495	1.436
ENSANGT00000016500	CYSTEINE DESULFURASE MITOCHONDRIAL PRECURSOR EC_2.8.1.7	0.728
ENSANGT00000016513	ENSANGT00000016513	0.872
ENSANGT00000016532	ENSANGT00000016532	0.841
ENSANGT00000016559	ENSANGT00000016559	0.918
ENSANGT00000016560	ENSANGT00000016560	1.225
ENSANGT00000016567	ENSANGT00000016567	0.476
ENSANGT00000016573	ENSANGT00000016573	1.303
ENSANGT00000016575	UDP GLUCOSE 4 EPIMERASE EC_5.1.3.2 GALACTOWALDENASE UDP GALACTOSE 4 EPIMERASE	0.784
ENSANGT00000016582	SPHINGOSINE 1 PHOSPHATE PHOSPHATASE 1 EC_3.1.3. SPHINGOSINE 1 PHOSPHATASE 1 SPPASE1	1.147
ENSANGT00000016585	SERINE PROTEASE	1.232
ENSANGT00000016589	ENSANGT00000016589	1.593
ENSANGT00000016590	PROTEASOME COMPONENT REGION PCI	0.973
ENSANGT00000016605	ENSANGT00000016605	1.47
ENSANGT00000016606	NADH UBIQUINONE OXIDOREDUCTASE 13 KDA A SUBUNIT MITOCHONDRIAL PRECURSOR EC_1.6.5.3 EC_1.6.99. 3 COMPLEX I 13KD A CI 13KD A	0.725
ENSANGT00000016613	U6 SNRNA ASSOCIATED SM LSM4	1.088
ENSANGT00000016615	TRANSCRIPTION ELONGATION FACTOR B POLYPEPTIDE 2 RNA POLYMERASE II TRANSCRIPTION FACTOR SIII SUBUNIT B SIII P18 ELONGIN B ELOB ELONGIN 18 KDA SUBUNIT	0.641
ENSANGT00000016619	60S RIBOSOMAL L18A	0.767
ENSANGT00000016621	ENSANGT00000016621	1.635
ENSANGT00000016622	NAD P TRANSHYDROGENASE MITOCHONDRIAL PRECURSOR EC_1.6.1.2 PYRIDINE NUCLEOTIDE TRANSHYDROGENASE NICOTINAMIDE NUCLEOTIDE TRANSHYDROGENASE	1.595
ENSANGT00000016625	ENSANGT00000016625	1.877
ENSANGT00000016631	ENSANGT00000016631	1.531
ENSANGT00000016639	MITOGEN ACTIVATED KINASE	0.785
ENSANGT00000016648	GLUTATHIONE S TRANSFERASE	0.759
ENSANGT00000016674	ENSANGT00000016674	0.907
ENSANGT00000016675	BET1 HOMOLOG GOLGI VESICULAR MEMBRANE TRAFFICKING P18	0.889
ENSANGT00000016692	GALECTIN GALE1	0.764
ENSANGT00000016693	PLASMA MEMBRANE CALCIUM TRANSPORTING ATPASE EC_3.6.3.8 PLASMA MEMBRANE CALCIUM PUMP PLASMA MEMBRANE CALCIUM ATPASE	1.174
ENSANGT00000016701	ENSANGT00000016701	1.207
ENSANGT00000016702	ENSANGT00000016702	1.142
ENSANGT00000016706	FK506 BINDING PRECURSOR EC_5.2.1.8 PEPTIDYL PROLYL CIS TRANS ISOMERASE PPIASE ROTAMASE	0.82
ENSANGT00000016707	ENSANGT00000016707	1.686
ENSANGT00000016708	ZINC FINGER DHHC DOMAIN CONTAINING	0.78
ENSANGT00000016717	ENSANGT00000016717	1.261
ENSANGT00000016723	EUKARYOTIC TRANSLATION INITIATION FACTOR 1A EIF 1A EIF 4C	2.372
ENSANGT00000016734	MITOCHONDRIAL 39S RIBOSOMAL L39 MRP L39	1.773
ENSANGT00000016750	RNA_POL_RPA43	0.904
ENSANGT00000016759	CRYSTALLIN	1.26
ENSANGT00000016769	AQUAPORIN WATER CHANNEL AQUAPORIN WATER CHANNEL	1.066
ENSANGT00000016781	ANKYRIN	1.619
ENSANGT00000016794	ENSANGT00000016794	1.144
ENSANGT00000016801	CYTOCHROME P450	1.803
ENSANGT00000016819	POLYMERASE ETA	0.89
ENSANGT00000016837	DNA DIRECTED RNA POLYMERASE II 13.3 KDA POLYPEPTIDE EC_2.7.7.6 RPB11	0.796
ENSANGT00000016841	FRUCTOSE 1 6 BISPHOSPHATASE EC_3.1.3.11 D FRUCTOSE 1 6 BISPHOSPHATE 1 PHOSPHOHYDROLASE FBPASE	0.854
ENSANGT00000016842	ENSANGT00000016842	0.808
ENSANGT00000016848	BROMODOMAIN CONTAINING	1.213
ENSANGT00000016855	MITOCHONDRIAL IMPORT INNER MEMBRANE TRANSLOCASE SUBUNIT TIM10	1.089
ENSANGT00000016856	ENSANGT00000016856	1.05
ENSANGT00000016873	SYNAPTIC VESICLE 2 SV2	1.376
ENSANGT00000016877	INOSITOL_P	1.046
ENSANGT00000016883	ENSANGT00000016883	0.762
ENSANGT00000016885	EUKARYOTIC TRANSLATION INITIATION FACTOR 3 SUBUNIT 3 EIF 3 GAMMA EIF3 P40 SUBUNIT EIF3H	0.742
ENSANGT00000016893	ENSANGT00000016893	1.384
ENSANGT00000016899	ENSANGT00000016899	1.111
ENSANGT00000016905	ENSANGT00000016905	0.93
ENSANGT00000016907	ENSANGT00000016907	1.354
ENSANGT00000016913	ENSANGT00000016913	1.305
ENSANGT00000016936	ENSANGT00000016936	0.889
ENSANGT00000016939	ENSANGT00000016939	0.92
ENSANGT00000016945	CWF FACTOR	0.871
ENSANGT00000016949	ENSANGT00000016949	1.093
ENSANGT00000016957	ENSANGT00000016957	0.782
ENSANGT00000016963	ENSANGT00000016963	1.882
ENSANGT00000017003	ENSANGT00000017003	0.863
ENSANGT00000017017	GNBPB2	0.755
ENSANGT00000017035	GNBPB3	1.341
ENSANGT00000017072	ENSANGT00000017072	0.853
ENSANGT00000017082	EUKARYOTIC TRANSLATION INITIATION FACTOR 3 SUBUNIT 6 INTERACTING HSPC021/HSPC025	0.866
ENSANGT00000017083	ENSANGT00000017083	1.041
ENSANGT00000017116	ENSANGT00000017116	0.883
ENSANGT00000017119	ENSANGT00000017119	1.249
ENSANGT00000017124	DNA DIRECTED RNA POLYMERASE II 33 KDA POLYPEPTIDE EC_2.7.7.6 RPB3 RNA POLYMERASE II SUBUNIT 3 RPB33 RPB31	0.41799
ENSANGT00000017132	ENSANGT00000017132	1.898
ENSANGT00000017148	SUPPRESSOR OF G2 ALLELE OF SKP1 HOMOLOG	1.156
ENSANGT00000017153	ENSANGT00000017153	2.673
ENSANGT00000017163	ENSANGT00000017163	1.133
ENSANGT00000017163	ENSANGT00000017163	1.429
ENSANGT00000017181	ENSANGT00000017181	0.727
ENSANGT00000017193	PEPTIDYL TRNA HYDROLASE 2 EC_3.1.1.29 PTH 2	0.712
ENSANGT00000017208	SERINE PROTEASE	0.818
ENSANGT00000017210	ENSANGT00000017210	1.815
ENSANGT00000017225	ATP DEPENDENT CLP PROTEASE ATP BINDING SUBUNIT CLPX MITOCHONDRIAL PRECURSOR	0.803
ENSANGT00000017315	ENSANGT00000017315	0.874
ENSANGT00000017316	ZINC FINGER	1.26
ENSANGT00000017320	PGRPS1	0.951
ENSANGT00000017330	VERY POTENTIAL LIPOATE LIGASE EC 6 LIPOATE BIOSYNTHESIS LIPOYL LIGASE FRAGMENT	1.264
ENSANGT00000017333	ADH	0.771
ENSANGT00000017382	MYOSIN	1.799
ENSANGT00000017392	ENSANGT00000017392	1.274
ENSANGT00000017416	ENSANGT00000017416	0.827
ENSANGT00000017418	SUCCINATE DEHYDROGENASE CYTOCHROME B560 SUBUNIT MITOCHONDRIAL PRECURSOR INTEGRAL MEMBRANE CII 3 QPS1 QPS 1	0.807
ENSANGT00000017423	ENSANGT00000017423	0.869
ENSANGT00000017425	MONOCARBOXYLATE TRANSPORTER MCT	0.854
ENSANGT00000017426	ENSANGT00000017426	1.702
ENSANGT00000017432	PHOSPHOGLUCOMUTASE EC_5.4.2.2 GLUCOSE PHOSPHOMUTASE PGM	1.034
ENSANGT00000017467	DNA DIRECTED RNA POLYMERASES I II AND III 14.4 KDA POLYPEPTIDE EC_2.7.7.6 RPB6 RPABC14 4 RPB14 4	0.751
ENSANGT00000017468	DIURETIC HORMONE CLASS II PRECURSOR DIURETIC PEPTIDE DP DH 31	1.737
ENSANGT00000017478	ENSANGT00000017478	1.395
ENSANGT00000017480	ZINC FINGER	0.682
ENSANGT00000017502	ENSANGT00000017502	0.803
ENSANGT00000017511	T CELL LEUKEMIA HOMEOBOX HOMEOBOX HOX	0.707
ENSANGT00000017523	ENSANGT00000017523	0.714
ENSANGT00000017524	ENSANGT00000017524	1.15
ENSANGT00000017541	ATP DEPENDENT RNA HELICASE	1.124
ENSANGT00000017552	ENSANGT00000017552	0.904
ENSANGT00000017557	SERINE PROTEASE	0.428
ENSANGT00000017569	40S RIBOSOMAL S10	0.945
ENSANGT00000017577	ENSANGT00000017577	1.585
ENSANGT00000017581	60S RIBOSOMAL L32	0.801
ENSANGT00000017587	GLYCEROL 3 PHOSPHATE DEHYDROGENASE MITOCHONDRIAL PRECURSOR EC_1.1.99.5 GPD M GPDH M	1.15
ENSANGT00000017591	LEUCINE RICH REPEAT	0.82
ENSANGT00000017612	ASPARTYL TRNA SYNTHETASE EC_6.1.1.12 ASPARTATE TRNA LIGASE ASPRS	0.853
ENSANGT00000017616	60S RIBOSOMAL L19	0.428721
ENSANGT00000017620	ENSANGT00000017620	0.822
ENSANGT00000017622	GALACTOSE 1 PHOSPHATE URIDYLYLTRANSFERASE EC_2.7.7.12 GAL 1 P URIDYLYLTRANSFERASE UDP GLUCOSE HEXOSE 1 PHOSPHATE URIDYLYLTRANSFERASE	1.021
ENSANGT00000017645	ACIRED_DIOXGNASE	1.111
ENSANGT00000017648	ENSANGT00000017648	0.630836
ENSANGT00000017652	28S RIBOSOMAL S15 MITOCHONDRIAL PRECURSOR MPR S15 BONSAI	0.778
ENSANGT00000017693	SARCOPLASMIC/ENDOPLASMIC RETICULUM CALCIUM ATPASE EC_3.6.3.8 CALCIUM PUMP SR CA 2+ ATPASE CALCIUM TRANSPORTING ATPASE SARCOPLASMIC RETICULUM TYPE TWITCH SKELETAL MUSCLE ENDOPLASMIC RETICULUM CLASS 1/2 CA 2+ ATPASE	1.466
ENSANGT00000017698	ENSANGT00000017698	0.967
ENSANGT00000017699	MITOCHONDRIAL UBIQUINOL CYTOCHROME C REDUCTASE COMPLEX FRAGMENT	0.485
ENSANGT00000017701	ENSANGT00000017701	0.73
ENSANGT00000017705	VACUOLAR SORTING 26	1.132
ENSANGT00000017709	ENSANGT00000017709	1.338
ENSANGT00000017710	NUCLEOLAR	0.801
ENSANGT00000017717	DNASE	0.786
ENSANGT00000017723	ALDEHYDE DEHYDROGENASE	0.799
ENSANGT00000017729	COP COATED VESICLE MEMBRANE P24 PRECURSOR	0.735
ENSANGT00000017771	ENSANGT00000017771	0.832
ENSANGT00000017775	ENSANGT00000017775	1.064
ENSANGT00000017796	CARBONIC ANHYDRASE EC_4.2.1.1 CARBONATE DEHYDRATASE CA	1.039
ENSANGT00000017821	MITOCHONDRIAL PROCESSING PEPTIDASE BETA SUBUNIT MITOCHONDRIAL PRECURSOR EC_3.4.24.64 BETA MPP P 52	0.767
ENSANGT00000017823	ENSANGT00000017823	1.352
ENSANGT00000017826	ENSANGT00000017826	1.27
ENSANGT00000017863	MICROSPHERULE 1.58 KDA MICROSPHERULE	0.678
ENSANGT00000017869	NADH UBIQUINONE OXIDOREDUCTASE 13 KDA B SUBUNIT EC_1.6.5.3 EC_1.6.99. 3 COMPLEX I 13KD B CI 13KD B COMPLEX I SUBUNIT B13	0.668
ENSANGT00000017897	PHEROMONE BINDING RELATED PRECURSOR PBPRP ODORANT BINDING OS	1.404
ENSANGT00000017907	NADH UBIQUINONE OXIDOREDUCTASE ESSS SUBUNIT MITOCHONDRIAL PRECURSOR EC_1.6.5.3 EC_1.6.99. 3 COMPLEX I ESSS CI ESSS	0.73
ENSANGT00000017920	ENSANGT00000017920	0.918
ENSANGT00000017943	ENSANGT00000017943	1.31
ENSANGT00000017954	ASPARTIC ACID AND ASPARAGINE HYDROXYLATION , EGF DOMAINS	1.626
ENSANGT00000017963	ENSANGT00000017963	1.34
ENSANGT00000017964	ENSANGT00000017964	0.81
ENSANGT00000017966	ENSANGT00000017966	0.795
ENSANGT00000017981	PHOSPHOMANNOMUTASE EC_5.4.2.8 PMM	0.702
ENSANGT00000017982	DNAJ	0.821
ENSANGT00000017986	MITOCHONDRIAL IMPORT INNER MEMBRANE TRANSLOCASE SUBUNIT TIM8 DEAFNESS DYSTONIA	0.826
ENSANGT00000017987	60S RIBOSOMAL L27A	0.452
ENSANGT00000018006	ENSANGT00000018006	0.858
ENSANGT00000018020	ENSANGT00000018020	0.816
ENSANGT00000018090	ALDO KETO REDUCTASE FAMILY 1 MEMBER	1.136
ENSANGT00000018106	ENSANGT00000018106	1.104
ENSANGT00000018116	ENSANGT00000018116	1.146
ENSANGT00000018155	MYOSIN	0.823
ENSANGT00000018161	ENSANGT00000018161	0.487
ENSANGT00000018167	ENSANGT00000018167	0.794
ENSANGT00000018205	SERINE/THREONINE PHOSPHATASE EC_3.1.3.16	0.885
ENSANGT00000018225	GUANINE NUCLEOTIDE BINDING 1 GTP BINDING	1.294
ENSANGT00000018230	SMALL GLUTAMINE RICH TETRATRICOPEPTIDE REPEAT CONTAINING	1.222
ENSANGT00000018237	TFIIH BASAL TRANSCRIPTION FACTOR COMPLEX HELICASE SUBUNIT EC_3.6.1. DNA REPAIR COMPLEMENTING XP D CELLS XERODERMA PIGMENTOSUM GROUP D COMPLEMENTING CXPD DNA EXCISION REPAIR ERCC 2	1.231
ENSANGT00000018238	CDK5 AND ABL ENZYME SUBSTRATE 2 INTERACTOR WITH CDK3 2 IK3 2	1.378
ENSANGT00000018240	FATTY ACID DESATURASE DELTA 9 DESATURASE	0.851
ENSANGT00000018242	ENSANGT00000018242	0.822
ENSANGT00000018260	ENSANGT00000018260	1.881
ENSANGT00000018269	FATTY ACID DESATURASE DELTA 9 DESATURASE	1.32
ENSANGT00000018311	ENSANGT00000018311	0.630268
ENSANGT00000018316	TRY7_ANOGA	0.467
ENSANGT00000018317	TRY5_ANOGA	0.399
ENSANGT00000018337	LAMBDA CRYSTALLIN	1.156
ENSANGT00000018359	LOW DENSITY LIPOPROTEIN RECEPTOR	1.116
ENSANGT00000018372	ELONGATION FACTOR 1 ALPHA EF 1 ALPHA	0.801
ENSANGT00000018374	ENSANGT00000018374	1.552
ENSANGT00000018379	ENSANGT00000018379	1.364
ENSANGT00000018380	ACID PHOSPHATASE EC_3.1.3.2	2.09
ENSANGT00000018384	TRY4_ANOGA	0.35575
ENSANGT00000018390	DNA DIRECTED RNA POLYMERASES III 12.5 KDA POLYPEPTIDE EC_2.7.7.6 RNA POLYMERASE III C11 SUBUNIT	0.411472
ENSANGT00000018395	LYSOZYME C EC_3.2.1.17 1 4 BETA N ACETYLMURAMIDASE C	1.211
ENSANGT00000018404	ENSANGT00000018404	1.139
ENSANGT00000018413	CHITIN BINDING	0.905
ENSANGT00000018417	CELLULAR RETINALDEHYDE BINDING CRALBP	1.023
ENSANGT00000018420	DEHYDROGENASE/REDUCTASE	0.873
ENSANGT00000018430	ENSANGT00000018430	0.881
ENSANGT00000018433	FAD	0.948
ENSANGT00000018439	LYSOZYME C EC_3.2.1.17 1 4 BETA N ACETYLMURAMIDASE C	0.891
ENSANGT00000018441	CIRCADIAN CLOCK CONTROLLED PRECURSOR	1.352
ENSANGT00000018456	ENSANGT00000018456	0.788
ENSANGT00000018460	GAMMA AMINOBUTYRIC ACID RECEPTOR SUBUNIT PRECURSOR GABA A RECEPTOR	0.726
ENSANGT00000018469	AMIDASE, GLUCOSIDASE	1.068
ENSANGT00000018478	PROTEASOME SUBUNIT ALPHA TYPE 3 EC_3.4.25.1 PROTEASOME COMPONENT C8 MACROPAIN SUBUNIT C8 MULTICATALYTIC ENDOPEPTIDASE COMPLEX SUBUNIT C8 PROTEASOME SUBUNIT K	1.298
ENSANGT00000018480	MICROSOMAL SIGNAL PEPTIDASE KDA SUBUNIT EC_3.4. . SPASE 22 KDA SUBUNIT	0.93
ENSANGT00000018488	ENSANGT00000018488	1.057
ENSANGT00000018490	SYNAPTIC GLYCOPROTEIN SC2	0.863
ENSANGT00000018500	NUCLEOSOME ASSEMBLY 1	1.201
ENSANGT00000018501	60S RIBOSOMAL L13	0.67
ENSANGT00000018503	40S RIBOSOMAL S27A	1.287
ENSANGT00000018512	POLYPOSIS LOCUS 1 TB2	1.803
ENSANGT00000018513	ATP DEPENDENT RNA HELICASE	1.104
ENSANGT00000018523	UDP GLUCURONOSYLTRANSFERASE 1 PRECURSOR MICROSOMAL EC_2.4.1.17 UDPGT UGT1 UGT1	1.322
ENSANGT00000018531	ENOLASE EC_4.2.1.11 2 PHOSPHO D GLYCERATE HYDRO LYASE	0.747
ENSANGT00000018537	UDP GLUCURONOSYLTRANSFERASE 1 PRECURSOR MICROSOMAL EC_2.4.1.17 UDPGT UGT1 UGT1	1.748
ENSANGT00000018551	GLUCOSE 6 PHOSPHATE 1 DEHYDROGENASE EC_1.1.1.49 G6PD	1.48
ENSANGT00000018553	ENSANGT00000018553	1.063
ENSANGT00000018565	ATP SYNTHASE DELTA CHAIN MITOCHONDRIAL PRECURSOR EC_3.6.3.14	0.773
ENSANGT00000018569	ENSANGT00000018569	1.835
ENSANGT00000018582	ENSANGT00000018582	1.151
ENSANGT00000018617	GALACTOKINASE EC_2.7.1.6 GALACTOSE KINASE	1.44
ENSANGT00000018623	ELONGATION FACTOR 2 EF 2	0.833
ENSANGT00000018631	ENSANGT00000018631	0.384
ENSANGT00000018635	POLY A POLYMERASE EC_2.7.7.19 PAP POLYNUCLEOTIDE ADENYLYLTRANSFERASE	1.804
ENSANGT00000018653	EXTRACELLULAR SULFATASE SULF PRECURSOR EC_3.1.6.	1.189
ENSANGT00000018672	ENSANGT00000018672	0.948
ENSANGT00000018677	60S RIBOSOMAL L9	0.958
ENSANGT00000018686	ENSANGT00000018686	1.129
ENSANGT00000018696	ENSANGT00000018696	1.634
ENSANGT00000018710	ENSANGT00000018710	1.42
ENSANGT00000018716	VACUOLAR ATP SYNTHASE SUBUNIT B EC_3.6.3.14 V ATPASE SUBUNIT VACUOLAR PROTON PUMP B ENDOMEMBRANE PROTON PUMP 58 KDA SUBUNIT	1.72
ENSANGT00000018720	GLUTATHIONE S TRANSFERASE	0.957
ENSANGT00000018721	ENSANGT00000018721	1.078
ENSANGT00000018729	ENSANGT00000018729	0.706
ENSANGT00000018735	GLUTATHIONE S TRANSFERASE	1.068
ENSANGT00000018747	TRAFFICKING PARTICLE COMPLEX SUBUNIT 1 BET5 HOMOLOG MULTIPLE MYELOMA 2 MUM 2	0.943
ENSANGT00000018749	DYSTROBREVIN BETA BETA DYSTROBREVIN DTN B	1.252
ENSANGT00000018753	MITOCHONDRIA ASSOCIATED GRANULOCYTE MACROPHAGE CSF SIGNALING MOLECULE MITOCHONDRIAL PRECURSOR	0.418616
ENSANGT00000018762	RNA BINDING S4	0.599
ENSANGT00000018765	ENSANGT00000018765	1.109
ENSANGT00000018804	RECEPTOR	0.747
ENSANGT00000018822	MITOCHONDRIAL IMPORT INNER MEMBRANE TRANSLOCASE SUBUNIT TIM9B	0.374333
ENSANGT00000018841	ADH	1.768
ENSANGT00000018846	ENSANGT00000018846	0.885
ENSANGT00000018848	ENSANGT00000018848	1.383
ENSANGT00000018862	ENSANGT00000018862	0.9
ENSANGT00000018889	ENSANGT00000018889	1.326
ENSANGT00000018891	ALPHA CRYSTALLIN A CHAIN	0.739
ENSANGT00000018892	THIOREDOXIN	1.034
ENSANGT00000018901	ENSANGT00000018901	0.473
ENSANGT00000018909	60S RIBOSOMAL L30	0.425
ENSANGT00000018937	CYCLIN DEPENDENT KINASE 5 ACTIVATOR 1 PRECURSOR CDK5 ACTIVATOR 1 CYCLIN DEPENDENT KINASE 5 REGULATORY SUBUNIT 1 TAU KINASE II 23 KDA SUBUNIT TPKII REGULATORY SUBUNIT P23 P25 P35	0.983
ENSANGT00000018946	TRANSCRIPTION FACTOR DP E2F DIMERIZATION PARTNER	0.729
ENSANGT00000019007	ENSANGT00000019007	0.681
ENSANGT00000019055	ACTIN	1.089
ENSANGT00000019057	ENSANGT00000019057	0.711
ENSANGT00000019074	ENSANGT00000019074	0.755
ENSANGT00000019081	RIBOSOMAL	0.71
ENSANGT00000019082	ACYL COA DEHYDROGENASE CHAIN SPECIFIC MITOCHONDRIAL PRECURSOR	1.443
ENSANGT00000019097	ENSANGT00000019097	0.382
ENSANGT00000019108	ENSANGT00000019108	0.954
ENSANGT00000019149	ENSANGT00000019149	1.083
ENSANGT00000019155	MYB_DNA_BINDING	0.866
ENSANGT00000019159	ENSANGT00000019159	1.36
ENSANGT00000019167	HEAT SHOCK 67B2	0.835
ENSANGT00000019171	ACYL COA BINDING ACBP DIAZEPAM BINDING INHIBITOR DBI ENDOZEPINE EP	0.719
ENSANGT00000019177	ENSANGT00000019177	0.623
ENSANGT00000019178	ENSANGT00000019178	2.092
ENSANGT00000019185	THIOREDOXIN	0.936
ENSANGT00000019195	DIHYDROLIPOYL DEHYDROGENASE MITOCHONDRIAL PRECURSOR EC_1.8.1.4 DIHYDROLIPOAMIDE DEHYDROGENASE	0.85
ENSANGT00000019197	ENSANGT00000019197	0.811
ENSANGT00000019201	ENSANGT00000019201	0.415261
ENSANGT00000019214	60S RIBOSOMAL L12	0.37363
ENSANGT00000019219	CASEIN KINASE I EC_2.7.1. CKI	1.728
ENSANGT00000019220	ENSANGT00000019220	1.603
ENSANGT00000019230	HIRA INTERACTING 5	0.752
ENSANGT00000019234	ENSANGT00000019234	0.712
ENSANGT00000019236	ENSANGT00000019236	1.299
ENSANGT00000019238	ENSANGT00000019238	0.808
ENSANGT00000019241	ENSANGT00000019241	0.419
ENSANGT00000019243	ENSANGT00000019243	1.502
ENSANGT00000019247	CELLULAR RETINALDEHYDE BINDING CRALBP	1.053
ENSANGT00000019251	BETA HEXOSAMINIDASE BETA CHAIN PRECURSOR	0.729
ENSANGT00000019261	SUCCINATE DEHYDROGENASE [UBIQUINONE] CYTOCHROME B SMALL SUBUNIT MITOCHONDRIAL PRECURSOR CYBS SUCCINATE UBIQUINONE REDUCTASE MEMBRANE ANCHOR SUBUNIT QPS2 CII 4 SUCCINATE DEHYDROGENASE COMPLEX SUBUNIT D	1.301
ENSANGT00000019269	SUGAR TRANSPORTER SUPERFAMILY, CADHERIN	0.308
ENSANGT00000019280	ALPHA METHYLACYL COA RACEMASE EC_5.1.99.4 2 METHYLACYL COA RACEMASE	1.405
ENSANGT00000019294	ENSANGT00000019294	1.391
ENSANGT00000019316	NITRIC OXIDE SYNTHASE NOS	0.416353
ENSANGT00000019326	ENSANGT00000019326	0.429213
ENSANGT00000019353	ENSANGT00000019353	1.082
ENSANGT00000019355	ENSANGT00000019355	0.648
ENSANGT00000019358	ACID SPHINGOMYELINASE PHOSPHODIESTERASE PRECURSOR EC_3.1.4. ASM PHOSPHODIESTERASE	0.896
ENSANGT00000019361	DEFENDER AGAINST CELL DEATH 1 DAD 1	1.082
ENSANGT00000019412	HEAT SHOCK PROTEIN HSP20	1.069
ENSANGT00000019414	PERILIPIN	0.752
ENSANGT00000019416	ALPHA CRYSTALLIN A CHAIN	0.887
ENSANGT00000019418	MULTIFUNCTIONAL ADE2 PHOSPHORIBOSYLAMINOIMIDAZOLE CARBOXYLASE	0.741
ENSANGT00000019420	ENSANGT00000019420	0.848
ENSANGT00000019428	NADH UBIQUINONE OXIDOREDUCTASE 20 KDA SUBUNIT MITOCHONDRIAL PRECURSOR EC_1.6.5.3 EC_1.6.99. 3 COMPLEX I 20KD CI 20KD PSST SUBUNIT	1.093
ENSANGT00000019442	NADH UBIQUINONE OXIDOREDUCTASE 24 KDA SUBUNIT MITOCHONDRIAL PRECURSOR EC_1.6.5.3 EC_1.6.99. 3	0.471
ENSANGT00000019453	40S RIBOSOMAL S27	1.157
ENSANGT00000019464	UBIQUINOL CYTOCHROME C REDUCTASE IRON SULFUR SUBUNIT MITOCHONDRIAL PRECURSOR EC_1.10.2.2 RIESKE IRON SULFUR RISP	0.868
ENSANGT00000019466	ENSANGT00000019466	0.926
ENSANGT00000019468	ENSANGT00000019468	1.254
ENSANGT00000019473	ENSANGT00000019473	1.486
ENSANGT00000019476	ENSANGT00000019476	0.727
ENSANGT00000019497	ENSANGT00000019497	1.224
ENSANGT00000019522	TEP15	0.857
ENSANGT00000019534	ENSANGT00000019534	1.125
ENSANGT00000019537	ENSANGT00000019537	0.929
ENSANGT00000019548	CYSTINOSIN/ERS1P REPEAT	0.908
ENSANGT00000019558	ENSANGT00000019558	1.313
ENSANGT00000019563	FBN37	0.423463
ENSANGT00000019573	ENSANGT00000019573	0.711
ENSANGT00000019574	GUANINE DEAMINASE EC_3.5.4.3 GUANASE GUANINE AMINASE GUANINE AMINOHYDROLASE GAH	1.164
ENSANGT00000019589	PEROXIDASE PRECURSOR	0.821
ENSANGT00000019603	ENSANGT00000019603	0.472
ENSANGT00000019608	TUBULIN CHAIN	1.307
ENSANGT00000019613	PHOSPHATASE METHYLESTERASE 1 EC_3.1.1. PME 1	0.816
ENSANGT00000019623	MEPRIN A SUBUNIT PRECURSOR EC_3.4.24.18 ENDOPEPTIDASE 2	0.398765
ENSANGT00000019629	RECEPTOR	0.888
ENSANGT00000019662	TEP14	0.796
ENSANGT00000019689	39S RIBOSOMAL L28 MITOCHONDRIAL PRECURSOR L28MT MRP L28	0.817
ENSANGT00000019692	ENSANGT00000019692	1.345
ENSANGT00000019703	ENSANGT00000019703	0.94
ENSANGT00000019734	CCAAT BINDING TRANSCRIPTION FACTOR SUBUNIT A CBF A NF Y CHAIN B NF YB CAAT BOX DNA BINDING SUBUNIT B	1.37
ENSANGT00000019736	ENSANGT00000019736	0.437338
ENSANGT00000019757	SERINE PYRUVATE AMINOTRANSFERASE EC_2.6.1.51 SPT ALANINE GLYOXYLATE AMINOTRANSFERASE EC_2.6.1. 44 AGT	1.262
ENSANGT00000019777	PHOSPHOTRIESTERASE RELATED PARATHION HYDROLASE RELATED	1.154
ENSANGT00000019782	THIOREDOXIN PEROXIDASE THIOREDOXIN DEPENDENT PEROXIDE REDUCTASE	0.428726
ENSANGT00000019785	ENSANGT00000019785	0.794
ENSANGT00000019794	ENSANGT00000019794	1.254
ENSANGT00000019802	HUNTINGTIN ASSOCIATED INTERACTING DUO	1.292
ENSANGT00000019826	VINCULIN	1.1
ENSANGT00000019828	SUPEROXIDE DISMUTASE [CU ZN] EC_1.15.1.1	1.347
ENSANGT00000019832	SIGNAL RECOGNITION PARTICLE 9 KDA SRP9	0.424185
ENSANGT00000019843	CYTOCHROME P450	0.431
ENSANGT00000019853	ATP BINDING CASSETTE SUB FAMILY D MEMBER 3.70 KDA PEROXISOMAL MEMBRANE PMP70	0.809
ENSANGT00000019867	ENSANGT00000019867	0.926
ENSANGT00000019882	DOLICHYL P MAN:MAN 7 GLCNAC 2 PP DOLICHYL ALPHA 1 6 MANNOSYLTRANSFERASE EC_2.4.1. MANNOSYLTRANSFERASE ALG12 HOMOLOG	1.722
ENSANGT00000019885	COTRANSPORTER	1.704
ENSANGT00000019893	ZINC FINGER	0.901
ENSANGT00000019896	ENSANGT00000019896	0.875
ENSANGT00000019898	ENSANGT00000019898	0.908
ENSANGT00000019899	39S RIBOSOMAL L40 MITOCHONDRIAL PRECURSOR L40MT MRP 40 NUCLEAR LOCALIZATION SIGNAL CONTAINING DELETED IN VELOCARDIOFACIAL SYNDROME	0.602
ENSANGT00000019900	ENSANGT00000019900	0.443938
ENSANGT00000019901	ENSANGT00000019901	0.772
ENSANGT00000019902	26S PROTEASOME NON ATPASE REGULATORY SUBUNIT 6 26S PROTEASOME REGULATORY SUBUNIT S10	1.175
ENSANGT00000019909	ENSANGT00000019909	1.458
ENSANGT00000019912	CYTOCHROME C OXIDASE POLYPEPTIDE VIIA MITOCHONDRIAL PRECURSOR EC_1.9.3.1 CYTOCHROME C OXIDASE SUBUNIT VIIA	0.765
ENSANGT00000019921	BIS 5' NUCLEOSYL TETRAPHOSPHATASE	1.306
ENSANGT00000019928	NUCLEOLAR NUCLEOLAR	1.281
ENSANGT00000019929	NUCLEOLAR TRANSCRIPTION FACTOR 1 UPSTREAM BINDING FACTOR 1 UBF 1	1.378
ENSANGT00000019940	ENSANGT00000019940	0.76
ENSANGT00000019955	ENSANGT00000019955	1.584
ENSANGT00000019992	ENSANGT00000019992	1.285
ENSANGT00000020003	ENSANGT00000020003	0.846
ENSANGT00000020009	ENSANGT00000020009	1.436
ENSANGT00000020022	ESTERASE	0.815
ENSANGT00000020028	CALCIUM BINDING EF HAND	1.07
ENSANGT00000020029	FARNESYLTRANSFERASE/GERANYLGERANYLTRANSFERASE TYPE I ALPHA SUBUNIT	1.19
ENSANGT00000020030	ENSANGT00000020030	0.873
ENSANGT00000020032	ACYL COENZYME A OXIDASE PEROXISOMAL EC_1.3.3.6 COA OXIDASE	1.233
ENSANGT00000020040	ENSANGT00000020040	1.271
ENSANGT00000020049	ENSANGT00000020049	0.772
ENSANGT00000020050	MITOCHONDRIAL IMPORT RECEPTOR SUBUNIT TOM20 HOMOLOG MITOCHONDRIAL 20 KDA OUTER MEMBRANE OUTER MITOCHONDRIAL MEMBRANE RECEPTOR TOM20	1.582
ENSANGT00000020054	MEMBRANE BOUND TRANSCRIPTION FACTOR SITE 2 PROTEASE EC_3.4.24.85 S2P ENDOPEPTIDASE SITE 2 PROTEASE STEROL REGULATORY ELEMENT BINDING PROTEINS INTRAMEMBRANE PROTEASE	0.88
ENSANGT00000020081	ENSANGT00000020081	1.254
ENSANGT00000020083	AGMDL1	1.058
ENSANGT00000020087	SH3,P_RICH_EXTENSN,NEU_CYT_FACT_2	0.773
ENSANGT00000020091	CYTOCHROME C	0.494816
ENSANGT00000020094	ENSANGT00000020094	1.029
ENSANGT00000020097	ENSANGT00000020097	0.865
ENSANGT00000020104	ARRESTIN	1.043
ENSANGT00000020121	TRANSALDOLASE EC_2.2.1.2	1.228
ENSANGT00000020127	ENSANGT00000020127	1.401
ENSANGT00000020130	ENSANGT00000020130	1.569
ENSANGT00000020171	40S RIBOSOMAL SA P40 34/67 KDA LAMININ	0.635715
ENSANGT00000020184	MALATE DEHYDROGENASE MITOCHONDRIAL EC_1.1.1.37	1.044
ENSANGT00000020188	ENSANGT00000020188	1.126
ENSANGT00000020199	METHYLGLUTACONYL COA HYDRATASE MITOCHONDRIAL PRECURSOR EC_4.2.1.18 AU SPECIFIC RNA BINDING ENOYL COA HYDRATASE AU BINDING COA HYDRATASE	0.651
ENSANGT00000020200	HUNTINGTIN	0.874
ENSANGT00000020201	PEROXIREDOXIN	0.964
ENSANGT00000020220	RIBOSOMAL_L39	0.657
ENSANGT00000020222	AMINE TRANSPORTER VESICULAR AMINE TRANSPORTER SOLUTE CARRIER FAMILY 18 MEMBER	1.651
ENSANGT00000020224	ENSANGT00000020224	0.706
ENSANGT00000020228	MYOSIN	0.83
ENSANGT00000020229	ATP DEPENDENT RNA HELICASE	0.754
ENSANGT00000020234	REL PROTEIN 2 (RELISH ORTHOLOG)	0.93
ENSANGT00000020254	ENSANGT00000020254	1.648
ENSANGT00000020255	ENSANGT00000020255	0.667
ENSANGT00000020264	MITOCHONDRIAL CARRIER	0.902
ENSANGT00000020278	ADP ATP CARRIER ADP/ATP TRANSLOCASE ADENINE NUCLEOTIDE TRANSLOCATOR ANT	0.455
ENSANGT00000020293	GPCR_RHODPSN	1.231
ENSANGT00000020305	ORGANIC CATION/CARNITINE TRANSPORTER 2 SOLUTE CARRIER FAMILY 22 MEMBER 5 HIGH AFFINITY SODIUM DEPENDENT CARNITINE COTRANSPORTER	1.312
ENSANGT00000020337	ENSANGT00000020337	1.535
ENSANGT00000020342	ENSANGT00000020342	1.519
ENSANGT00000020349	ENSANGT00000020349	0.944
ENSANGT00000020358	ENSANGT00000020358	0.694
ENSANGT00000020366	FORKHEAD BOX	0.627
ENSANGT00000020369	CARBOHYDRATE KINASE	0.827
ENSANGT00000020370	TRANSCRIPTION INITIATION FACTOR TFIID SUBUNIT 9 TRANSCRIPTION INITIATION FACTOR TFIID 31 KDA SUBUNIT TAFII 31 TAFII 32 TAFII32	0.95
ENSANGT00000020375	ENSANGT00000020375	1.18
ENSANGT00000020396	SUCCINYL COA LIGASE [GDP FORMING] ALPHA CHAIN MITOCHONDRIAL PRECURSOR EC_6.2.1.4 SUCCINYL COA SYNTHETASE ALPHA CHAIN SCS ALPHA	0.766
ENSANGT00000020400	ORGANIC CATION/CARNITINE TRANSPORTER 2 SOLUTE CARRIER FAMILY 22 MEMBER 5 HIGH AFFINITY SODIUM DEPENDENT CARNITINE COTRANSPORTER	1.368
ENSANGT00000020402	CYSTINOSIN	1.311
ENSANGT00000020415	NEUROBEACHIN	1.44
ENSANGT00000020417	ATP DEPENDENT RNA HELICASE	0.811
ENSANGT00000020419	UBIQUINOL CYTOCHROME C REDUCTASE COMPLEX CORE 2 MITOCHONDRIAL PRECURSOR EC_1.10.2.2 COMPLEX III SUBUNIT II	0.898
ENSANGT00000020422	GTP BINDING	0.857
ENSANGT00000020428	ENSANGT00000020428	1.45
ENSANGT00000020432	SUCCINYL COA:3 KETOACID COENZYME A TRANSFERASE 1 MITOCHONDRIAL PRECURSOR EC_2.8.3.5 SOMATIC TYPE SUCCINYL COA:3 OXOACID COA TRANSFERASE SCOT S	1.499
ENSANGT00000020434	ENSANGT00000020434	1.701
ENSANGT00000020445	GTP BINDING RHO	1.291
ENSANGT00000020450	DOPACHROME CONVERSION ENZYME	1.674
ENSANGT00000020456	ENSANGT00000020456	1.44
ENSANGT00000020471	ENSANGT00000020471	2.799
ENSANGT00000020473	DUAL SPECIFICITY MITOGEN ACTIVATED KINASE KINASE	0.828
ENSANGT00000020485	CHITIN BINDING PERITROPHIN A	1.161
ENSANGT00000020488	ENSANGT00000020488	0.856
ENSANGT00000020494	VESICLE TRANSPORT THROUGH INTERACTION WITH T SNARES HOMOLOG 1B VESICLE TRANSPORT V SNARE VTI1 1 VTI1 RP1	0.733
ENSANGT00000020530	ENSANGT00000020530	0.892
ENSANGT00000020542	ENSANGT00000020542	0.916
ENSANGT00000020551	SOLUTE CARRIER FAMILY 12 MEMBER BUMETANIDE SENSITIVE SODIUM POTASSIUM CHLORIDE COTRANSPORTER NA K CL SYMPORTER	0.894
ENSANGT00000020553	CARBOXYPEPTIDASE	0.483
ENSANGT00000020554	ENSANGT00000020554	1.2
ENSANGT00000020577	INNEXIN	1.399
ENSANGT00000020582	UDP GLUCURONOSYLTRANSFERASE 1 PRECURSOR MICROSOMAL EC_2.4.1.17 UDPGT UGT1 UGT1	1.541
ENSANGT00000020588	SUPEROXIDE DISMUTASE [MN] MITOCHONDRIAL EC_1.15.1.1	0.587
ENSANGT00000020590	ALCOHOL DEHYDROGENASE EC_1.1.1.1	1.155
ENSANGT00000020594	ENSANGT00000020594	0.933
ENSANGT00000020618	XANTHINE DEHYDROGENASE EC_1.1.1.204 XD	1.585
ENSANGT00000020634	PEROXISOMAL TARGETING SIGNAL 2 RECEPTOR	1.188
ENSANGT00000020636	CYTC_HEME_BIND	1.285
ENSANGT00000020638	ENSANGT00000020638	1.532
ENSANGT00000020645	SURVIVAL OF MOTOR NEURON RELATED SPLICING FACTOR 30 SMN RELATED 30 KDA SPLICING FACTOR SMNRP SURVIVAL MOTOR NEURON DOMAIN CONTAINING 1	0.841
ENSANGT00000020647	ENSANGT00000020647	1.709
ENSANGT00000020660	ISOCHORISMATASE	0.832
ENSANGT00000020666	ENSANGT00000020666	0.762
ENSANGT00000020683	ENSANGT00000020683	1.197
ENSANGT00000020715	CUTICLE	1.101
ENSANGT00000020722	ACYL COA DEHYDROGENASE CHAIN SPECIFIC MITOCHONDRIAL PRECURSOR	0.443891
ENSANGT00000020738	130 KDA PHOSPHATIDYLINOSITOL 4 5 BIPHOSPHATE DEPENDENT ARF1 GTPASE	1.465
ENSANGT00000020765	ENSANGT00000020765	1.479
ENSANGT00000020776	L ISOASPARTATE D ASPARTATE O METHYLTRANSFERASE EC_2.1.1.77 BETA ASPARTATE METHYLTRANSFERASE PIMT L ISOASPARTYL/D ASPARTYL METHYLTRANSFERASE L ISOASPARTYL CARBOXYL METHYLTRANSFERASE	0.959
ENSANGT00000020783	HELIX TURN HELIX, ARAC TYPE	0.902
ENSANGT00000020787	ENSANGT00000020787	1.514
ENSANGT00000020796	ENSANGT00000020796	0.73
ENSANGT00000020809	ENSANGT00000020809	0.939
ENSANGT00000020811	ENSANGT00000020811	0.89
ENSANGT00000020813	60S RIBOSOMAL L6	0.786
ENSANGT00000020817	HSP90 CO CHAPERONE CDC37 HSP90 CHAPERONE KINASE TARGETING SUBUNIT	1.457
ENSANGT00000020823	ENSANGT00000020823	0.747
ENSANGT00000020828	FUMARATE HYDRATASE MITOCHONDRIAL EC_4.2.1.2 FUMARASE	0.673
ENSANGT00000020840	ENSANGT00000020840	0.805
ENSANGT00000020844	40S RIBOSOMAL S3	0.678
ENSANGT00000020873	NEUROPEPTIDE F PREPROPROTEIN PRECURSOR	1.453
ENSANGT00000020890	ENSANGT00000020890	0.801
ENSANGT00000020906	ESTERASE	1.208
ENSANGT00000020911	FLAVIN REDUCTASE	0.746
ENSANGT00000020914	ENSANGT00000020914	2.036
ENSANGT00000020928	RIBOSOMAL S7	0.695
ENSANGT00000020929	ADP RIBOSYLATION FACTOR	0.764
ENSANGT00000020947	TRANSFERRIN	1.09
ENSANGT00000020957	ARP2/3 COMPLEX 20 KDA SUBUNIT P20 ARC ACTIN RELATED 2/3 COMPLEX SUBUNIT 4	0.87
ENSANGT00000020992	TRANSCRIPTION INITIATION FACTOR IIE BETA SUBUNIT TFIIE BETA	0.833
ENSANGT00000020994	ENSANGT00000020994	0.873
ENSANGT00000020999	ENSANGT00000020999	0.735
ENSANGT00000021004	MITOCHONDRIAL RIBOSOMAL L46	0.768
ENSANGT00000021011	ENSANGT00000021011	0.743
ENSANGT00000021018	ENSANGT00000021018	1.727
ENSANGT00000021021	BTB/POZ DOMAIN	0.817
ENSANGT00000021025	ENSANGT00000021025	0.797
ENSANGT00000021028	IRSP1	0.445
ENSANGT00000021031	COPIA GAG INT POL	0.835
ENSANGT00000021035	PERITROPHIN PRECURSOR	0.665
ENSANGT00000021039	ALPHA 1 3 MANNOSYL GLYCOPROTEIN 2 BETA N ACETYLGLUCOSAMINYLTRANSFERASE EC_2.4.1.101 N GLYCOSYL OLIGOSACCHARIDE GLYCOPROTEIN N ACETYLGLUCOSAMINYLTRANSFERASE I GNT I GLCNAC T I	1.744
ENSANGT00000021046	ENSANGT00000021046	2.278
ENSANGT00000021052	CARBOXYPEPTIDASE	0.49
ENSANGT00000021056	ENSANGT00000021056	0.676
ENSANGT00000021059	GLYOXYLATE REDUCTASE/HYDROXYPYRUVATE REDUCTASE EC_1.1.1.79	0.725
ENSANGT00000021063	ENSANGT00000021063	1.152
ENSANGT00000021071	ENSANGT00000021071	1.88
ENSANGT00000021080	ENSANGT00000021080	1.325
ENSANGT00000021084	MYOSIN	1.094
ENSANGT00000021085	TRANSLATIONALLY CONTROLLED TUMOR TCTP	0.494
ENSANGT00000021088	ENSANGT00000021088	1.915
ENSANGT00000021091	ALDEHYDE DEHYDROGENASE	0.674
ENSANGT00000021092	SERINE PROTEASE	0.714
ENSANGT00000021099	DELTA3 5 DELTA2 4 DIENOYL COA ISOMERASE MITOCHONDRIAL PRECURSOR EC_5.3.3.	1.096
ENSANGT00000021108	ENSANGT00000021108	0.895
ENSANGT00000021120	DEHYDROGENASE/REDUCTASE SDR FAMILY MEMBER 4 EC_1.1.1.184 NADPH DEPENDENT CARBONYL REDUCTASE/NADP RETINOL DEHYDROGENASE CR PHCR PEROXISOMAL SHORT CHAIN ALCOHOL DEHYDROGENASE NADPH DEPENDENT RETINOL DEHYDROGENASE/REDUCTASE NDRD	1.378
ENSANGT00000021125	ENSANGT00000021125	1.173
ENSANGT00000021133	ENSANGT00000021133	0.861
ENSANGT00000021142	ENSANGT00000021142	0.643
ENSANGT00000021145	ENSANGT00000021145	1.582
ENSANGT00000021155	ELONGATION OF VERY LONG CHAIN FATTY ACIDS	0.856
ENSANGT00000021157	ENSANGT00000021157	1.67
ENSANGT00000021164	ENSANGT00000021164	1.407
ENSANGT00000021166	C TYPE LECTIN CTL4	1.268
ENSANGT00000021172	ZINC FINGER	0.78
ENSANGT00000021181	ENSANGT00000021181	1.067
ENSANGT00000021204	CYT_B561	1.251
ENSANGT00000021205	ENSANGT00000021205	1.188
ENSANGT00000021208	CYTC_HEME_BIND	0.86
ENSANGT00000021216	TEP4	0.822
ENSANGT00000021225	CYTOCHROME B561 CYTOCHROME B 561	0.939
ENSANGT00000021226	ENSANGT00000021226	1.367
ENSANGT00000021231	MICROSOMAL SIGNAL PEPTIDASE 25 KDA SUBUNIT EC_3.4. . SPASE 25 KDA SUBUNIT SPC25	0.779
ENSANGT00000021234	ENSANGT00000021234	1.371
ENSANGT00000021236	AMINOPEPTIDASE N EC_3.4.11.2 MICROSOMAL AMINOPEPTIDASE	0.843
ENSANGT00000021242	ENSANGT00000021242	1.272
ENSANGT00000021277	60S RIBOSOMAL L31	0.487
ENSANGT00000021284	DYNEIN HEAVY CHAIN DYNEIN HEAVY CHAIN	0.834
ENSANGT00000021292	UROPORPHYRINOGEN DECARBOXYLASE EC_4.1.1.37 URO D UPD	0.844
ENSANGT00000021294	ENSANGT00000021294	1.775
ENSANGT00000021298	CATALASE EC_1.11.1.6	1.44
ENSANGT00000021299	ENSANGT00000021299	0.445979
ENSANGT00000021308	METHIONINE AMINOPEPTIDASE 1 EC_3.4.11.18 METAP 1 MAP 1 PEPTIDASE M 1	0.916
ENSANGT00000021330	SPLICING FACTOR 3B SUBUNIT 5 S PRE SPLICING FACTOR SF3B 10 KDA SUBUNIT	0.772
ENSANGT00000021333	ENSANGT00000021333	0.637369
ENSANGT00000021346	SERINE PROTEASE	0.899
ENSANGT00000021358	ENSANGT00000021358	0.774
ENSANGT00000021363	ENSANGT00000021363	0.748
ENSANGT00000021366	FIBRONECTIN DOMAIN, IG DOMAIN	1.205
ENSANGT00000021367	CASPS6	0.844
ENSANGT00000021373	INTEGRIN BETA PRECURSOR	0.887
ENSANGT00000021377	ENSANGT00000021377	1.071
ENSANGT00000021383	ENSANGT00000021383	0.899
ENSANGT00000021413	DYNACTIN	0.731
ENSANGT00000021422	COTRANSPORTER	1.305
ENSANGT00000021426	ENSANGT00000021426	0.628
ENSANGT00000021427	ENSANGT00000021427	1.438
ENSANGT00000021451	UBIQUITIN CONJUGATING ENZYME EC_6.3.2.19 UBIQUITIN LIGASE UBIQUITIN CARRIER	0.896
ENSANGT00000021465	NUCLEOLAR GTP BINDING 1 CHRONIC RENAL FAILURE GENE GTP BINDING NGB	0.744
ENSANGT00000021493	PRENYL_SITE,THYROGLOBULIN_1	0.84
ENSANGT00000021506	ENSANGT00000021506	1.021
ENSANGT00000021509	MITOCHONDRIAL 28S RIBOSOMAL S21 MRP S21	0.421
ENSANGT00000021517	ADENYLATE KINASE ISOENZYME EC_2.7.4.3 ATP AMP TRANSPHOSPHORYLASE	0.662
ENSANGT00000021524	ENSANGT00000021524	1.425
ENSANGT00000021527	ENSANGT00000021527	1.068
ENSANGT00000021534	CULLIN	0.889
ENSANGT00000021542	HEMOLYMPH PRECURSOR	0.932
ENSANGT00000021546	HEMOLYMPH PRECURSOR	1.35
ENSANGT00000021560	APONTIC	0.87
ENSANGT00000021562	U2 SMALL NUCLEAR RIBONUCLEOPROTEIN A' U2 SNRNP A'	0.733
ENSANGT00000021563	ENSANGT00000021563	1.138
ENSANGT00000021574	CYTC_HEME_BIND	1.068
ENSANGT00000021579	SPLICING FACTOR ARGININE/SERINE RICH PRE SPLICING FACTOR	1.111
ENSANGT00000021580	PYRUVATE KINASE	1.136
ENSANGT00000021588	CALCIUM BINDING EF HAND	0.788
ENSANGT00000021589	ENSANGT00000021589	0.441795
ENSANGT00000021592	ENSANGT00000021592	1.048
ENSANGT00000021596	HUNTINGTIN INTERACTING	1.885
ENSANGT00000021614	CYTC_HEME_BIND	1.187
ENSANGT00000021628	ENSANGT00000021628	1.167
ENSANGT00000021632	ENSANGT00000021632	0.858
ENSANGT00000021639	GERANYLGERANYL PYROPHOSPHATE SYNTHETASE GGPP SYNTHETASE GGPPSASE GERANYLGERANYL DIPHOSPHATE SYNTHASE [INCLUDES: DIMETHYLALLYLTRANSFERASE EC_2.5.1.1 , GERANYLTRANSTRANSFERASE EC_2.5.1. 10 , FARNESYLTRANSTRANSFERASE EC_2.5. . 1 29 ]	1.319
ENSANGT00000021648	ENSANGT00000021648	0.796
ENSANGT00000021676	PROTEIN PRENYLTRANSFERASE, ALPHA SUBUNIT	0.872
ENSANGT00000021680	ENSANGT00000021680	1.316
ENSANGT00000021682	ENSANGT00000021682	0.797
ENSANGT00000021685	ENSANGT00000021685	1.278
ENSANGT00000021687	ENSANGT00000021687	1.086
ENSANGT00000021697	PLEIOTROPIC REGULATOR 1	0.8
ENSANGT00000021712	CYTOCHROME C	0.748
ENSANGT00000021713	ENSANGT00000021713	0.397
ENSANGT00000021723	ACIDIC FIBROBLAST GROWTH FACTOR INTRACELLULAR BINDING AFGF INTRACELLULAR BINDING FGF 1 INTRACELLULAR BINDING	1.196
ENSANGT00000021728	ENSANGT00000021728	1.066
ENSANGT00000021731	SOLUTE CARRIER FAMILY 35 MEMBER C2 OVARIAN CANCER OVEREXPRESSED GENE 1	0.701
ENSANGT00000021732	ENSANGT00000021732	1.151
ENSANGT00000021736	UBQ_CONJUGAT	0.787
ENSANGT00000021738	NADH UBIQUINONE OXIDOREDUCTASE 19 KDA SUBUNIT EC_1.6.5.3 EC_1.6.99. 3 COMPLEX I 19KD CI 19KD COMPLEX I PGIV CI PGIV	0.743
ENSANGT00000021740	EUKARYOTIC TRANSLATION INITIATION FACTOR 3 SUBUNIT 6 EIF 3 P48 EIF3E VIRAL INTEGRATION SITE INT 6	0.669
ENSANGT00000021773	ADH	1.609
ENSANGT00000021778	ZINC FINGER	1.401
ENSANGT00000021783	SERINE PROTEASE	0.458
ENSANGT00000021793	HEAT SHOCK HSP	1.235
ENSANGT00000021796	SP22D FRAGMENT	1.379
ENSANGT00000021797	ENSANGT00000021797	1.12
ENSANGT00000021816	CYTOCHROME P450	1.559
ENSANGT00000021837	ACYL COA DEHYDROGENASE CHAIN SPECIFIC MITOCHONDRIAL PRECURSOR	1.406
ENSANGT00000021850	LOW DENSITY LIPOPROTEIN RECEPTOR	1.924
ENSANGT00000021853	ENSANGT00000021853	0.798
ENSANGT00000021873	ENSANGT00000021873	0.685
ENSANGT00000021883	ENSANGT00000021883	0.634762
ENSANGT00000021887	UBIQUINOL CYTOCHROME C REDUCTASE COMPLEX 11 KDA PROTEIN MITOCHONDRIAL PRECURSOR EC_1.10.2.2 MITOCHONDRIAL HINGE CYTOCHROME C1 NONHEME 11 KDA COMPLEX III SUBUNIT VIII	0.485474
ENSANGT00000021902	TREHALOSE_PHOSPHATASE	1.469
ENSANGT00000021922	ENSANGT00000021922	0.841
ENSANGT00000021928	ENSANGT00000021928	1.058
ENSANGT00000021930	ENSANGT00000021930	0.885
ENSANGT00000021953	ATPASE	1.954
ENSANGT00000021966	ATP DEPENDENT HELICASE	1.082
ENSANGT00000021969	TRANSKETOLASE EC_2.2.1.1 TK	1.193
ENSANGT00000021974	ENSANGT00000021974	1.507
ENSANGT00000021996	ENSANGT00000021996	1.229
ENSANGT00000022003	CYTOCHROME P450	1.316
ENSANGT00000022030	ENSANGT00000022030	0.949
ENSANGT00000022042	TELOMERASE BINDING P23 HSP90 CO CHAPERONE PROGESTERONE RECEPTOR COMPLEX P23	0.911
ENSANGT00000022045	CYSTATHIONINE GAMMA LYASE EC_4.4.1.1 GAMMA CYSTATHIONASE	1.148
ENSANGT00000022048	SERINE/THREONINE PHOSPHATASE EC_3.1.3.16	0.703
ENSANGT00000022059	DNAJ	1.276
ENSANGT00000022070	CYTOCHROME C	0.802
ENSANGT00000022096	ENSANGT00000022096	1.186
ENSANGT00000022109	SERINE HYDROXYMETHYLTRANSFERASE EC_2.1.2.1 SERINE METHYLASE GLYCINE HYDROXYMETHYLTRANSFERASE SHMT	1.494
ENSANGT00000022116	FERRITIN	0.96
ENSANGT00000022118	GRPE HOMOLOG MITOCHONDRIAL PRECURSOR	0.746
ENSANGT00000022126	PREFOLDIN SUBUNIT 3	0.92
ENSANGT00000022131	ENSANGT00000022131	0.601
ENSANGT00000022132	DIHYDROPTERIDINE REDUCTASE EC_1.5.1.34 HDHPR QUINOID DIHYDROPTERIDINE REDUCTASE	0.911
ENSANGT00000022139	ENSANGT00000022139	1.285
ENSANGT00000022143	DYNEIN HEAVY CHAIN DYNEIN HEAVY CHAIN	0.782
ENSANGT00000022155	THIOREDOXIN 2 PKC INTERACTING COUSIN OF THIOREDOXIN PKC THETA INTERACTING	0.479903
ENSANGT00000022160	ENSANGT00000022160	0.889
ENSANGT00000022184	ENSANGT00000022184	0.752
ENSANGT00000022188	ENSANGT00000022188	0.699
ENSANGT00000022192	RNA BINDING REGION RNP 1 (RNA RECOGNITION MOTIF)	0.861
ENSANGT00000022194	ENSANGT00000022194	1.238
ENSANGT00000022215	ENSANGT00000022215	1.049
ENSANGT00000022217	ENSANGT00000022217	1.882
ENSANGT00000022245	ENSANGT00000022245	0.793
ENSANGT00000022280	POLYADENYLATE BINDING POLY A BINDING PABP	0.496337
ENSANGT00000022284	40S RIBOSOMAL S12	0.385534
ENSANGT00000022285	ASPARAGINASE	0.422
ENSANGT00000022305	ENSANGT00000022305	1.527
ENSANGT00000022349	ENSANGT00000022349	1.262
ENSANGT00000022354	ENSANGT00000022354	1.221
ENSANGT00000022360	SOLUTE CARRIER FAMILY 2 FACILITATED GLUCOSE TRANSPORTER MEMBER GLUCOSE TRANSPORTER TYPE	0.978
ENSANGT00000022375	RAS RELATED RAB	1.42
ENSANGT00000022378	RAS RELATED RAB	1.092
ENSANGT00000022386	ENSANGT00000022386	1.605
ENSANGT00000022391	ENSANGT00000022391	0.356449
ENSANGT00000022398	DEHYDRODOLICHYL DIPHOSPHATE SYNTHASE EC_2.5.1. DEDOL PP SYNTHASE	0.689
ENSANGT00000022407	RIBOSOMAL_S18	0.749
ENSANGT00000022423	40S RIBOSOMAL S18	0.635348
ENSANGT00000022450	VACUOLAR ATP SYNTHASE CATALYTIC SUBUNIT A UBIQUITOUS EC_3.6.3.14 V ATPASE A SUBUNIT 1 VACUOLAR PROTON PUMP ALPHA SUBUNIT 1 V ATPASE 69 KDA SUBUNIT 1	0.818
ENSANGT00000022465	ENSANGT00000022465	0.888
ENSANGT00000022473	N ACETYLTRANSFERASE	1.374
ENSANGT00000022483	MICROSOMAL GLUTATHIONE S TRANSFERASE 1 EC_2.5.1.18 MICROSOMAL GST 1 MICROSOMAL GST I	1.516
ENSANGT00000022489	ENSANGT00000022489	0.58
ENSANGT00000022491	ENSANGT00000022491	0.817
ENSANGT00000022496	CHLORIDE INTRACELLULAR CHANNEL	0.923
ENSANGT00000022509	UBIQUINOL CYTOCHROME C REDUCTASE COMPLEX UBIQUINONE BINDING QP C EC_1.10.2.2 UBIQUINOL CYTOCHROME C REDUCTASE COMPLEX 9.5 KDA COMPLEX III SUBUNIT VII	0.702
ENSANGT00000022521	ENSANGT00000022521	1.277
ENSANGT00000022535	60S RIBOSOMAL L7A	0.6
ENSANGT00000022634	CALCIUM BINDING EF HAND	0.785
ENSANGT00000022640	CELLULAR RETINALDEHYDE BINDING CRALBP	1.36
ENSANGT00000022658	GLUTAMINE GAMMA GLUTAMYLTRANSFERASE	0.923
ENSANGT00000022659	DOPA DECARBOXYLASE	0.861
ENSANGT00000022666	SITS BINDING SP105	1.346
ENSANGT00000022676	TREHALOSE_PPASE	0.912
ENSANGT00000022678	ENSANGT00000022678	0.696
ENSANGT00000022689	CHITIN BINDING PERITROPHIN A	1.153
ENSANGT00000022712	ENSANGT00000022712	0.902
ENSANGT00000022725	ENSANGT00000022725	0.771
ENSANGT00000022745	SOLUTE CARRIER FAMILY 2 FACILITATED GLUCOSE TRANSPORTER MEMBER GLUCOSE TRANSPORTER TYPE	1.227
ENSANGT00000022746	CYTOCHROME P450	2.206
ENSANGT00000022775	DEHYDROGENASE/REDUCTASE SDR FAMILY MEMBER 4 EC_1.1.1.184 NADPH DEPENDENT CARBONYL REDUCTASE/NADP RETINOL DEHYDROGENASE CR PHCR PEROXISOMAL SHORT CHAIN ALCOHOL DEHYDROGENASE NADPH DEPENDENT RETINOL DEHYDROGENASE/REDUCTASE NDRD	0.645
ENSANGT00000022786	UTP GLUCOSE 1 PHOSPHATE URIDYLYLTRANSFERASE 2 EC_2.7.7.9 UDP GLUCOSE PYROPHOSPHORYLASE 2 UDPGP 2 UGPASE 2	1.164
ENSANGT00000022824	ENSANGT00000022824	1.797
ENSANGT00000022826	HYDROLASE	0.656
ENSANGT00000022828	SERINE PROTEASE	0.432552
ENSANGT00000022853	INTERSECTIN	0.699
ENSANGT00000022855	ENSANGT00000022855	1.951
ENSANGT00000022867	FBNA3	0.42507
ENSANGT00000022887	ENSANGT00000022887	0.812
ENSANGT00000022894	PHOSPHOLIPID HYDROPEROXIDE GLUTATHIONE PEROXIDASE EC_1.11.1.12 GPX 4	1.261
ENSANGT00000022907	INOSITOL 1 OR 4 MONOPHOSPHATASE EC_3.1.3.25 IMPASE IMP INOSITOL MONOPHOSPHATASE LITHIUM SENSITIVE MYO INOSITOL MONOPHOSPHATASE A1	1.238
ENSANGT00000022927	ENSANGT00000022927	1.368
ENSANGT00000022943	LECTIN_LEGB,NOT1	0.859
ENSANGT00000022961	HISTONE H1	0.911
ENSANGT00000022993	SMALL NUCLEAR RIBONUCLEOPROTEIN E SNRNP E SM E SM E SME	0.606
ENSANGT00000022997	URIDINE CYTIDINE KINASE EC_2.7.1.48 UCK URIDINE MONOPHOSPHOKINASE CYTIDINE MONOPHOSPHOKINASE	0.834
ENSANGT00000023034	PHOSPHOLIPID SCRAMBLASE PL SCRAMBLASE CA 2+ DEPENDENT PHOSPHOLIPID SCRAMBLASE	0.853
ENSANGT00000023043	EXOSOME COMPLEX EXONUCLEASE RRP42 EC_3.1.13. RIBOSOMAL RNA PROCESSING 42 EXOSOME COMPONENT 7	0.89
ENSANGT00000023048	GLUCOSE DEHYDROGENASE [ACCEPTOR] PRECURSOR	0.849
ENSANGT00000023065	ORNITHINE DECARBOXYLASE ANTIZYME	1.378
ENSANGT00000023080	ENSANGT00000023080	0.61
ENSANGT00000023089	MYOSIN	0.8
ENSANGT00000023121	SODIUM/POTASSIUM TRANSPORTING ATPASE BETA 2 CHAIN SODIUM/POTASSIUM DEPENDENT ATPASE BETA 2 SUBUNIT NERVANA 2	1.35
ENSANGT00000023134	ENSANGT00000023134	1.43
ENSANGT00000023188	ENSANGT00000023188	1.283
ENSANGT00000023189	P MELANOCYTE SPECIFIC TRANSPORTER	1.344
ENSANGT00000023200	CYTOCHROME C	0.788
ENSANGT00000023208	28S RIBOSOMAL S12 MITOCHONDRIAL PRECURSOR MPR S12 MT RPS12	0.441538
ENSANGT00000023211	ENSANGT00000023211	1.147
ENSANGT00000023259	ALDO KETO REDUCTASE FAMILY 1 MEMBER	1.248
ENSANGT00000023279	HOMEOBOX EN	1.275
ENSANGT00000023286	ENSANGT00000023286	0.72
ENSANGT00000023294	ENSANGT00000023294	0.594
ENSANGT00000023319	ENSANGT00000023319	0.909
ENSANGT00000023382	ZINC TRANSPORTER	0.715
ENSANGT00000023429	DYNEIN HEAVY CHAIN DYNEIN HEAVY CHAIN	0.871
ENSANGT00000023455	ENSANGT00000023455	1.376
ENSANGT00000023460	ENSANGT00000023460	0.903
ENSANGT00000023510	ENSANGT00000023510	0.629
ENSANGT00000023523	PERITROPHIN PRECURSOR	0.463
ENSANGT00000023547	ENSANGT00000023547	0.596
ENSANGT00000023549	BIGH3_FASCICLIN	1.214
ENSANGT00000023558	ENSANGT00000023558	1.298
ENSANGT00000023570	ENSANGT00000023570	0.394942
ENSANGT00000023632	ENSANGT00000023632	1.548
ENSANGT00000023651	XAA PRO DIPEPTIDASE	0.407984
ENSANGT00000023676	ATP SYNTHASE ALPHA CHAIN MITOCHONDRIAL PRECURSOR EC_3.6.3.14	1.184
ENSANGT00000023707	SERINE/THREONINE PHOSPHATASE EC_3.1.3.16	0.686
ENSANGT00000023743	SELENIUM BINDING	1.522
ENSANGT00000023747	ENSANGT00000023747	0.651
ENSANGT00000023757	ENSANGT00000023757	0.644
ENSANGT00000023794	RIBOSOMAL PROTEIN S8E	0.888
ENSANGT00000023806	ENSANGT00000023806	0.832
ENSANGT00000023853	ENSANGT00000023853	0.742
ENSANGT00000023864	ENSANGT00000023864	1.276
ENSANGT00000023865	COLLAGEN	1.349
ENSANGT00000023890	ENSANGT00000023890	1.354
ENSANGT00000023901	ENSANGT00000023901	0.854
ENSANGT00000023914	ENSANGT00000023914	1.264
ENSANGT00000023933	GLYCYL TRNA SYNTHETASE EC_6.1.1.14 GLYCINE TRNA LIGASE GLYRS	0.798
ENSANGT00000023942	ATP DEPENDENT RNA HELICASE	0.881
ENSANGT00000023962	ENSANGT00000023962	1.585
ENSANGT00000023965	ENSANGT00000023965	0.74
ENSANGT00000023993	UDP GLUCURONOSYLTRANSFERASE 1 PRECURSOR MICROSOMAL EC_2.4.1.17 UDPGT UGT1 UGT1	1.454
ENSANGT00000024005	NUCLEAR PORE COMPLEX NUP88 NUCLEOPORIN NUP88.88 KDA NUCLEAR PORE COMPLEX	0.932
ENSANGT00000024013	ENSANGT00000024013	1.613
ENSANGT00000024026	INNEXIN	0.848
ENSANGT00000024030	ENSANGT00000024030	2.004
ENSANGT00000024038	ENSANGT00000024038	1.471
ENSANGT00000024056	ANNEXIN ANNEXIN	1.271
ENSANGT00000024060	ENSANGT00000024060	0.844
ENSANGT00000024072	ENSANGT00000024072	0.756
ENSANGT00000024095	DOPAMINE RECEPTOR D4 FRAGMENT	2.309
ENSANGT00000024128	S ADENOSYLMETHIONINE SYNTHETASE EC_2.5.1.6 METHIONINE ADENOSYLTRANSFERASE ADOMET SYNTHETASE	0.705
ENSANGT00000024200	ENSANGT00000024200	0.937
ENSANGT00000024237	MYOSIN	0.792
ENSANGT00000024248	HYDROXYACID OXIDASE EC_1.1.3.15 S 2 HYDROXY ACID OXIDASE PEROXISOMAL LONG CHAIN ALPHA HYDROXY ACID OXIDASE LONG CHAIN L 2 HYDROXY ACID OXIDASE	1.619
ENSANGT00000024276	ENSANGT00000024276	0.896
ENSANGT00000024342	ENSANGT00000024342	1.585
ENSANGT00000024348	SERINE PROTEASE, TRYPSIN FAMILY	0.371244
ENSANGT00000024354	CYTOCHROME P450	0.811
ENSANGT00000024364	GLUTATHIONE S TRANSFERASE	0.703
ENSANGT00000024370	ENSANGT00000024370	1.18
ENSANGT00000024378	HYDROLASE	0.498215
ENSANGT00000024386	CASEIN KINASE I EC_2.7.1. CKI	0.878
ENSANGT00000024405	ENSANGT00000024405	1.173
ENSANGT00000024412	GLUTATHIONE S TRANSFERASE	1.25
ENSANGT00000024447	MICROTUBULE ASSOCIATED RP/EB FAMILY MEMBER	1.197
ENSANGT00000024468	ENSANGT00000024468	1.132
ENSANGT00000024473	ENSANGT00000024473	0.81
ENSANGT00000024524	ENSANGT00000024524	1.356
ENSANGT00000024532	ENSANGT00000024532	1.493
ENSANGT00000024544	ATP DEPENDENT RNA HELICASE	1.12
ENSANGT00000024560	PHOSPHOGLYCERATE/BISPHOSPHOGLYCERATE MUTASE	1.144
ENSANGT00000024575	N SULPHOGLUCOSAMINE SULPHOHYDROLASE PRECURSOR EC_3.10.1.1 SULFOGLUCOSAMINE SULFAMIDASE SULPHAMIDASE	1.323
ENSANGT00000024580	ENSANGT00000024580	1.608
ENSANGT00000024592	GLUTATHIONE S TRANSFERASE	1.421
ENSANGT00000024594	GLUTAMATE CYSTEINE LIGASE CATALYTIC SUBUNIT	1.338
ENSANGT00000024613	UBIQUITIN CONJUGATING ENZYME EC_6.3.2.19 UBIQUITIN LIGASE UBIQUITIN CARRIER	0.824
ENSANGT00000024650	HOMEOTIC ULTRABITHORAX	1.775
ENSANGT00000024665	VACUOLAR PROTON TRANSLOCATING ATPASE 116 KDA SUBUNIT A V ATPASE 116 KDA PROTON PUMP 116 KDA SUBUNIT 1	0.786
ENSANGT00000024700	ENSANGT00000024700	0.914
ENSANGT00000024710	SERPIN SRP15	0.410991
ENSANGT00000024748	KINASE	0.935
ENSANGT00000024749	AQUAPORIN WATER CHANNEL AQUAPORIN WATER CHANNEL	0.684
ENSANGT00000024759	SERPIN SPI1B	0.878
ENSANGT00000024786	SERPIN SPI1B	0.861
ENSANGT00000024791	ENSANGT00000024791	1.044
ENSANGT00000024799	SERPIN SPI1B	0.95
ENSANGT00000024807	ENSANGT00000024807	1.208
ENSANGT00000024808	ENSANGT00000024808	1.238
ENSANGT00000024926	ENSANGT00000024926	1.585
ENSANGT00000024947	MICROSOMAL GLUTATHIONE S TRANSFERASE 1 EC_2.5.1.18 MICROSOMAL GST 1 MICROSOMAL GST I	0.832
ENSANGT00000024972	ATP/GTP BINDING SITE MOTIF A (P LOOP)	1.321
ENSANGT00000025064	ENSANGT00000025064	1.804
ENSANGT00000025070	LYSOZYME C EC_3.2.1.17 1 4 BETA N ACETYLMURAMIDASE C	0.390443
ENSANGT00000025077	ENSANGT00000025077	0.724
ENSANGT00000025096	SYNTENIN SYNDECAN BINDING	1.289
ENSANGT00000025102	ENSANGT00000025102	1.164
ENSANGT00000025117	ADAPTER RELATED COMPLEX 1 SIGMA SUBUNIT AP 1 CLATHRIN	2.103
ENSANGT00000025119	ENSANGT00000025119	1.123
ENSANGT00000025133	ENSANGT00000025133	1.395
ENSANGT00000025135	SUN_NOP1/NOP2	1.163
ENSANGT00000025153	ODORANT BINDING	1.27
ENSANGT00000025171	CELLULAR RETINALDEHYDE BINDING CRALBP	1.216
ENSANGT00000025185	TROPOMYOSIN	1.15
ENSANGT00000025186	ENSANGT00000025186	1.361
ENSANGT00000025204	ADH	0.943
ENSANGT00000025228	CARNITINE O PALMITOYLTRANSFERASE MITOCHONDRIAL EC_2.3.1.21 CPT	1.452
ENSANGT00000025310	ZINC FINGER	1.103
ENSANGT00000025314	ENSANGT00000025314	1.118
ENSANGT00000025325	CYTOCHROME P450	1.189
ENSANGT00000025350	ENSANGT00000025350	1.752
ENSANGT00000025395	CYTOCHROME P450	1.084
ENSANGT00000025400	ENSANGT00000025400	0.841
ENSANGT00000025407	ENSANGT00000025407	1.126
ENSANGT00000025427	ENSANGT00000025427	1.747
ENSANGT00000025470	ENSANGT00000025470	1.172
ENSANGT00000025488	26S PROTEASOME NON ATPASE REGULATORY SUBUNIT 12 26S PROTEASOME REGULATORY SUBUNIT P55	1.175
ENSANGT00000025499	ENSANGT00000025499	1.148
ENSANGT00000025501	ENSANGT00000025501	0.57
ENSANGT00000025515	ENSANGT00000025515	0.879
ENSANGT00000025527	ENSANGT00000025527	0.894
ENSANGT00000025538	ENSANGT00000025538	1.467
ENSANGT00000025563	ENSANGT00000025563	0.483
ENSANGT00000025617	ENSANGT00000025617	0.759
ENSANGT00000025627	ENSANGT00000025627	1.437
ENSANGT00000025629	HEXOKINASE EC_2.7.1.1	1.27
ENSANGT00000025653	ENSANGT00000025653	0.635756
ENSANGT00000025655	ALKALINE PHOSPHATASE PRECURSOR EC_3.1.3.1	1.251
ENSANGT00000025661	ENSANGT00000025661	1.675
ENSANGT00000025664	ENSANGT00000025664	1.228
ENSANGT00000025668	CYTC_HEME_BIND	1.184
ENSANGT00000025672	ENSANGT00000025672	1.855
ENSANGT00000025687	VOLTAGE DEPENDENT TYPE CALCIUM CHANNEL ALPHA SUBUNIT VOLTAGE GATED CALCIUM CHANNEL ALPHA SUBUNIT CALCIUM CHANNEL L TYPE ALPHA 1 POLYPEPTIDE	1.432
ENSANGT00000025690	ENSANGT00000025690	1.302
ENSANGT00000025697	PHOSPHOGLUCOMUTASE/PHOSPHOMANNOMUTASE ALPHA/BETA/ALPHA DOMAIN II	0.961
ENSANGT00000025707	ENSANGT00000025707	1.488
ENSANGT00000025714	HEAVYME_TRANSPT	0.88
ENSANGT00000025715	TRIFUNCTIONAL PURINE BIOSYNTHETIC ADENOSINE 3 [INCLUDES: PHOSPHORIBOSYLAMINE GLYCINE LIGASE EC_6.3.4.13 GARS GLYCINAMIDE RIBONUCLEOTIDE SYNTHETASE PHOSPHORIBOSYLGLYCINAMIDE SYNTHETASE , PHOSPHORIBOSYLFORMYLGLYCINAMIDINE CYCLO LIGASE EC_6.3.3. 1 AIRS PHOS	2.514
ENSANGT00000025731	ENSANGT00000025731	0.693
ENSANGT00000025732	ENSANGT00000025732	1.753
ENSANGT00000025736	ENSANGT00000025736	0.902
ENSANGT00000025740	60S RIBOSOMAL L11	0.823
ENSANGT00000025743	ENSANGT00000025743	0.71
ENSANGT00000025749	ENSANGT00000025749	0.736
ENSANGT00000025756	ENSANGT00000025756	1.978
ENSANGT00000025762	ENSANGT00000025762	1.152
ENSANGT00000025770	CALCIUM BINDING EF HAND	1.184
ENSANGT00000025779	MULTIDRUG RESISTANCE ASSOCIATED	1.024
ENSANGT00000025784	ENSANGT00000025784	1.389
ENSANGT00000025803	APOPTOSIS STIMULATING OF P53	1.305
ENSANGT00000025808	ENSANGT00000025808	0.738
ENSANGT00000025824	VACUOLAR PROTON TRANSLOCATING ATPASE 116 KDA SUBUNIT A V ATPASE 116 KDA PROTON PUMP 116 KDA SUBUNIT 1	1.128
ENSANGT00000025827	METHYLENETETRAHYDROFOLATE REDUCTASE EC_1.5.1.20	0.825
ENSANGT00000025847	ATP DEPENDENT CLP PROTEASE ATP BINDING SUBUNIT CLPX MITOCHONDRIAL PRECURSOR	1.117
ENSANGT00000025888	INORGANIC PYROPHOSPHATASE EC_3.6.1.1 PYROPHOSPHATE PHOSPHO HYDROLASE PPASE	0.893
ENSANGT00000025890	ENSANGT00000025890	0.868
ENSANGT00000025894	ER LUMEN RETAINING RECEPTOR	0.756
ENSANGT00000025897	40S RIBOSOMAL S5	1.027
ENSANGT00000025899	ENSANGT00000025899	0.858
ENSANGT00000025900	ENSANGT00000025900	0.84
ENSANGT00000025901	ENSANGT00000025901	1.564
ENSANGT00000025903	ENSANGT00000025903	0.725
ENSANGT00000025911	ENSANGT00000025911	1.614
ENSANGT00000025921	CYTOCHROME P450	0.843
ENSANGT00000025923	ENSANGT00000025923	2.205
ENSANGT00000025929	ENSANGT00000025929	1.272
ENSANGT00000025936	GLYCEROL 3 PHOSPHATE DEHYDROGENASE MITOCHONDRIAL PRECURSOR EC_1.1.99.5 GPD M GPDH M	1.058
ENSANGT00000025978	CYTOCHROME P450	1.292
ENSANGT00000025979	POTENTIAL PHOSPHOLIPID TRANSPORTING ATPASE EC_3.6.3.1 ATPASE CLASS I TYPE	1.934
ENSANGT00000026000	ENSANGT00000026000	1.78
ENSANGT00000026010	ENSANGT00000026010	0.819
ENSANGT00000026023	ENSANGT00000026023	0.781
ENSANGT00000026052	60S RIBOSOMAL L5	0.753
ENSANGT00000026059	ENSANGT00000026059	0.842
ENSANGT00000026119	ENSANGT00000026119	0.470901
ENSANGT00000026125	POSITIVE COFACTOR 2 GLUTAMINE/Q RICH ASSOCIATED PC2 GLUTAMINE/Q RICH ASSOCIATED	0.844
ENSANGT00000026135	CCR4 NOT TRANSCRIPTION COMPLEX SUBUNIT 2 CCR4 ASSOCIATED FACTOR 2	1.093
ENSANGT00000026136	ENSANGT00000026136	1.912
ENSANGT00000026164	ENSANGT00000026164	0.91
ENSANGT00000026179	ENSANGT00000026179	0.847
ENSANGT00000026187	RNA DIRECTED DNA POLYMERASE FROM MOBILE ELEMENT JOCKEY EC_2.7.7.49 REVERSE TRANSCRIPTASE	1.95
ENSANGT00000026204	ENSANGT00000026204	1.792
ENSANGT00000026226	ENSANGT00000026226	0.846
ENSANGT00000026238	2 OXOGLUTARATE DEHYDROGENASE E1 COMPONENT MITOCHONDRIAL PRECURSOR EC_1.2.4.2 ALPHA KETOGLUTARATE DEHYDROGENASE	0.777
ENSANGT00000026256	BROMODOMAIN CONTAINING	1.551
ENSANGT00000026283	MULTIDRUG RESISTANCE ASSOCIATED	1.149
ENSANGT00000026318	ENSANGT00000026318	1.215
ENSANGT00000026341	ENSANGT00000026341	0.737
ENSANGT00000026342	ENSANGT00000026342	1.317
ENSANGT00000026377	ENSANGT00000026377	1.239
ENSANGT00000026395	ENSANGT00000026395	0.883
ENSANGT00000026412	ENSANGT00000026412	1.479
ENSANGT00000026417	SP CLIPD6	0.874
ENSANGT00000026422	ENSANGT00000026422	0.886
ENSANGT00000026437	ATPASE INHIBITOR MITOCHONDRIAL	0.76
ENSANGT00000026497	ENSANGT00000026497	0.793
ENSANGT00000026512	ENSANGT00000026512	0.942
ENSANGT00000026551	ELONGATION FACTOR 1 EF 1	0.852
ENSANGT00000026579	FOLYLPOLYGLUTAMATE SYNTHASE	1.354
ENSANGT00000026596	ENSANGT00000026596	0.458867
ENSANGT00000026611	ENSANGT00000026611	1.689
ENSANGT00000026616	ENSANGT00000026616	0.973
ENSANGT00000026661	ENSANGT00000026661	0.673
ENSANGT00000026662	ENSANGT00000026662	0.721
ENSANGT00000026675	EUKARYOTIC TRANSLATION INITIATION FACTOR 2C EIF2C EIF 2C	0.941
ENSANGT00000026691	RAS RELATED RAB	1.443
ENSANGT00000026695	ENSANGT00000026695	1.165
ENSANGT00000026699	PA FRAGMENT	0.677
ENSANGT00000026706	CYTOCHROME P450	0.783
ENSANGT00000026726	ENSANGT00000026726	1.238
ENSANGT00000026728	ENSANGT00000026728	0.891
ENSANGT00000026730	CUTICLE	0.884
ENSANGT00000026749	CYTOCHROME P450	1.238
ENSANGT00000026756	TRANSPORTER	0.686
ENSANGT00000026784	ENSANGT00000026784	1.203
ENSANGT00000026788	ENSANGT00000026788	0.861
ENSANGT00000026800	SERINE PROTEASE	0.912
ENSANGT00000026805	ENSANGT00000026805	0.676
ENSANGT00000026828	ENSANGT00000026828	0.771
ENSANGT00000026835	ENSANGT00000026835	1.447
ENSANGT00000026865	ENSANGT00000026865	0.833
ENSANGT00000026879	ENSANGT00000026879	1.595
ENSANGT00000026887	ENSANGT00000026887	1.761
ENSANGT00000026908	ENSANGT00000026908	0.797
ENSANGT00000026915	DOUBLE STRANDED RNA SPECIFIC EDITASE EC_3.5. . DSRNA ADENOSINE DEAMINASE RNA EDITING DEAMINASE RNA EDITING ENZYME	0.857
ENSANGT00000026929	ENSANGT00000026929	1.372
ENSANGT00000026933	ENSANGT00000026933	1.8
ENSANGT00000026942	ENSANGT00000026942	2.175
ENSANGT00000026950	GPI TRANSAMIDASE COMPONENT PIG T PRECURSOR PHOSPHATIDYLINOSITOL GLYCAN BIOSYNTHESIS CLASS T	0.98
ENSANGT00000026964	ACYL CARRIER PROTEIN MITOCHONDRIAL ACP NADH UBIQUINONE OXIDOREDUCTASE 9.6 KDA SUBUNIT CI SDAP	0.809
ENSANGT00000026996	ENSANGT00000026996	1.049
ENSANGT00000026998	ENSANGT00000026998	1.885
ENSANGT00000027004	ENSANGT00000027004	0.942
ENSANGT00000027018	LIPASE	1.379
ENSANGT00000027035	ENSANGT00000027035	2.037
ENSANGT00000027041	ENSANGT00000027041	1.174
ENSANGT00000027057	DOWN SYNDROME CELL ADHESION MOLECULE PRECURSOR CHD2	0.348
ENSANGT00000027076	ENSANGT00000027076	0.413143
ENSANGT00000027093	ENSANGT00000027093	1.189
ENSANGT00000027094	ENSANGT00000027094	0.409097
ENSANGT00000027101	ENSANGT00000027101	1.348
ENSANGT00000027117	ENSANGT00000027117	0.467
ENSANGT00000027123	ENSANGT00000027123	2.037
ENSANGT00000027124	ENSANGT00000027124	1.425
ENSANGT00000027135	ENSANGT00000027135	1.292
ENSANGT00000027136	ENSANGT00000027136	1.81
ENSANGT00000027137	GLUCOSE DEHYDROGENASE [ACCEPTOR] PRECURSOR	0.867
ENSANGT00000027166	ENSANGT00000027166	0.767
ENSANGT00000027183	ENSANGT00000027183	0.712
ENSANGT00000027201	ENSANGT00000027201	1.293
ENSANGT00000027216	ENSANGT00000027216	1.258
ENSANGT00000027217	TRANSCRIPTION FACTOR JUMONJI, JMJC	2.702
ENSANGT00000027221	ENSANGT00000027221	2.948
ENSANGT00000027223	ENSANGT00000027223	1.264
ENSANGT00000027237	ENSANGT00000027237	0.885
ENSANGT00000027269	VINEXIN SH3 CONTAINING ADAPTER MOLECULE 1 SCAM 1	1.468
ENSANGT00000027270	PAIRED BOX PAX	0.871
ENSANGT00000027291	ENSANGT00000027291	0.727
ENSANGT00000027292	ENSANGT00000027292	0.72
ENSANGT00000027325	ENSANGT00000027325	1.358
ENSANGT00000027339	ENSANGT00000027339	0.806
ENSANGT00000027351	L CARNITINE DEHYDRATASE/BILE ACID INDUCIBLE PROTEIN F	0.681
ENSANGT00000027359	ENSANGT00000027359	0.428
ENSANGT00000027377	ADENYLATE CYCLASE TYPE	0.774
ENSANGT00000027386	ENSANGT00000027386	2.001
ENSANGT00000027394	ENSANGT00000027394	0.763
ENSANGT00000027395	ACTIN	1.173
ENSANGT00000027397	ENSANGT00000027397	1.421
ENSANGT00000027407	ANTENNAL CARRIER AP 2	2.509
ENSANGT00000027418	ENSANGT00000027418	0.78
ENSANGT00000027419	ENSANGT00000027419	0.882
ENSANGT00000027422	ENSANGT00000027422	1.411
ENSANGT00000027456	PITUITARY HOMEOBOX	0.837
ENSANGT00000027463	ENSANGT00000027463	0.912
ENSANGT00000027465	MYB_DNA_BINDING,AMP BIND,MYB_DNA_BINDING,AMP BIND	1.407
ENSANGT00000027496	ENSANGT00000027496	0.617
ENSANGT00000027499	ENSANGT00000027499	0.747
ENSANGT00000027506	ENSANGT00000027506	0.903
ENSANGT00000027554	ENSANGT00000027554	1.069
ENSANGT00000027566	ENSANGT00000027566	0.912
ENSANGT00000027572	ENSANGT00000027572	0.799
ENSANGT00000027572	ENSANGT00000027572	1.475
ENSANGT00000027577	PEPTIDYL TRNA HYDROLASE 2 EC_3.1.1.29 PTH 2	1.143
ENSANGT00000027581	ENSANGT00000027581	1.973
ENSANGT00000027582	D DOPAMINE RECEPTOR	0.866
ENSANGT00000027594	ENSANGT00000027594	0.925
ENSANGT00000027599	ENSANGT00000027599	1.277
ENSANGT00000027606	ENSANGT00000027606	0.444
ENSANGT00000027622	ENSANGT00000027622	1.551
ENSANGT00000027636	ENSANGT00000027636	1.441
ENSANGT00000027645	ENSANGT00000027645	0.869
ENSANGT00000027651	CYTOCHROME P450	1.326
ENSANGT00000027658	ENSANGT00000027658	0.912
ENSANGT00000027683	RNA DIRECTED DNA POLYMERASE FROM MOBILE ELEMENT JOCKEY EC_2.7.7.49 REVERSE TRANSCRIPTASE	0.916
ENSANGT00000027729	ENSANGT00000027729	1.305
ENSANGT00000027733	EUKARYOTIC TRANSLATION INITIATION FACTOR 5 EIF 5	1.063
ENSANGT00000027769	ENSANGT00000027769	0.801
ENSANGT00000027771	ENSANGT00000027771	0.757
ENSANGT00000027785	ENSANGT00000027785	0.937
ENSANGT00000027786	ENSANGT00000027786	0.584
ENSANGT00000027814	ENSANGT00000027814	1.048
ENSANGT00000027827	ENSANGT00000027827	1.309
ENSANGT00000027829	BMP 2 INDUCIBLE KINASE EC_2.7.1.37 BIKE	1.493
ENSANGT00000027834	ENSANGT00000027834	1.199
ENSANGT00000027854	ENSANGT00000027854	0.752
ENSANGT00000027856	ENSANGT00000027856	0.831
ENSANGT00000027881	ACYL COENZYME A OXIDASE PEROXISOMAL EC_1.3.3.6 COA OXIDASE	1.258
ENSANGT00000027884	PEROXIDASE PRECURSOR	0.91
ENSANGT00000027887	ENSANGT00000027887	1.58
ENSANGT00000027891	ACYL COENZYME A OXIDASE PEROXISOMAL EC_1.3.3.6 COA OXIDASE	1.868
ENSANGT00000027903	TROPOMYOSIN	1.454
ENSANGT00000027917	EUKARYOTIC TRANSLATION INITIATION FACTOR 5A EIF 5A	1.204
ENSANGT00000027923	ENSANGT00000027923	0.741
ENSANGT00000027934	HEAT SHOCK 67B2	0.789
ENSANGT00000027935	ENSANGT00000027935	0.591
ENSANGT00000027943	ENSANGT00000027943	1.851
ENSANGT00000027954	ENSANGT00000027954	0.856
ENSANGT00000027955	SODIUM/POTASSIUM/CALCIUM EXCHANGER PRECURSOR NA + /K + /CA 2+ EXCHANGE RETINAL NA CA+K EXCHANGER	1.07
ENSANGT00000027956	ENSANGT00000027956	1.43
ENSANGT00000027957	MITOCHONDRIAL PRECURSOR CHAPERONE ABC1	0.843
ENSANGT00000027969	ENSANGT00000027969	0.956
ENSANGT00000027972	ENSANGT00000027972	0.919
ENSANGT00000027987	ENSANGT00000027987	1.765
ENSANGT00000027993	ENSANGT00000027993	1.323
ENSANGT00000027996	ENSANGT00000027996	0.901
ENSANGT00000028062	ENSANGT00000028062	1.639
ENSANGT00000028078	ENSANGT00000028076	0.689
ENSANGT00000028082	TRANSFERRIN	0.849
ENSANGT00000028086	ENSANGT00000028086	1.872
ENSANGT00000028098	ENSANGT00000028098	0.410009
ENSANGT00000028110	ENSANGT00000028110	0.781
ENSANGT00000028112	ENSANGT00000028112	0.79
ENSANGT00000028113	ENSANGT00000028113	0.394071
ENSANGT00000028127	SARCOPLASMIC CALCIUM BINDING I SCP I	1.078
ENSANGT00000028141	ENSANGT00000028141	1.311
ENSANGT00000028143	ENSANGT00000028143	1.546
ENSANGT00000028147	INWARD RECTIFIER POTASSIUM CHANNEL POTASSIUM CHANNEL INWARDLY RECTIFYING SUBFAMILY J MEMBER INWARD RECTIFIER K+ CHANNEL	1.832
ENSANGT00000028148	ENSANGT00000028148	1.951
ENSANGT00000028176	TRANSPORTER	0.779
ENSANGT00000028178	ENSANGT00000028178	1.483
ENSANGT00000028203	POLYPEPTIDE N ACETYLGALACTOSAMINYLTRANSFERASE EC_2.4.1.41 UDP ACETYLGALACTOSAMINYLTRANSFERASE UDP GALNAC:POLYPEPTIDE N ACETYLGALACTOSAMINYLTRANSFERASE GALNAC T1	0.721
ENSANGT00000028214	ENSANGT00000028214	0.883
ENSANGT00000028218	DIMETHYLGLYCINE DEHYDROGENASE MITOCHONDRIAL PRECURSOR EC_1.5.99.2 ME2GLYDH	0.789
ENSANGT00000028240	GTP BINDING NUCLEAR RAN	0.843
ENSANGT00000028246	ENSANGT00000028246	0.926
ENSANGT00000028250	ENSANGT00000028250	1.516
ENSANGT00000028272	ENSANGT00000028272	1.231
ENSANGT00000028277	ENSANGT00000028277	1.459
ENSANGT00000028278	ENSANGT00000028278	1.619
ENSANGT00000028295	ENSANGT00000028295	0.972
ENSANGT00000028303	JERKY	1.05
ENSANGT00000028319	ENSANGT00000028319	0.958
ENSANGT00000028324	ENSANGT00000028324	0.701
ENSANGT00000028357	ENSANGT00000028357	0.864
ENSANGT00000028360	ACYL COA DEHYDROGENASE CHAIN SPECIFIC MITOCHONDRIAL PRECURSOR	1.098
ENSANGT00000028365	ENSANGT00000028365	1.681
ENSANGT00000028394	ENSANGT00000028394	1.324
ENSANGT00000028439	ENSANGT00000028439	0.428372
ENSANGT00000028444	ENSANGT00000028444	0.608
ENSANGT00000028462	ENSANGT00000028462	1.263
ENSANGT00000028466	CYTOCHROME P450	1.901
ENSANGT00000028467	DER/EQNU_TRANSPT	0.914
ENSANGT00000028484	ENSANGT00000028484	1.535
ENSANGT00000028494	DACHSHUND HOMOLOG	1.272
ENSANGT00000028509	ENSANGT00000028509	1.049
ENSANGT00000028518	DISULFIDE ISOMERASE PRECURSOR EC_5.3.4.1	1.179
ENSANGT00000028540	ALDEHYDE DEHYDROGENASE	0.727
ENSANGT00000028557	MITOCHONDRIAL 28S RIBOSOMAL S6 MRP S6	1.073
ENSANGT00000028560	MYOSIN	1.179
ENSANGT00000028561	ENSANGT00000028561	1.825
ENSANGT00000028569	ENSANGT00000028569	0.81
ENSANGT00000028571	SOLUTE CARRIER FAMILY 2 FACILITATED GLUCOSE TRANSPORTER MEMBER GLUCOSE TRANSPORTER TYPE	1.053
ENSANGT00000028592	ATP BINDING CASSETTE SUB FAMILY A MEMBER ATP BINDING CASSETTE TRANSPORTER ATP BINDING CASSETTE	1.072
ENSANGT00000028597	ENSANGT00000028597	1.194
ENSANGT00000028603	SERINE PROTEASE	0.423123
ENSANGT00000028607	ADH	1.069
ENSANGT00000028622	ENSANGT00000028622	0.579
ENSANGT00000028658	ENSANGT00000028658	1.21
ENSANGT00000028662	ENSANGT00000028662	1.213
ENSANGT00000028663	ENSANGT00000028663	1.724
ENSANGT00000028679	ENSANGT00000028679	1.075
ENSANGT00000028680	ENSANGT00000028680	1.555
ENSANGT00000028688	ENSANGT00000028688	0.63135
ENSANGT00000028690	ENSANGT00000028690	0.852
ENSANGT00000028704	CYTC_HEME_BIND	0.901
ENSANGT00000028711	GALECTIN GALE5	0.919
ENSANGT00000028736	ENSANGT00000028736	0.845
ENSANGT00000028753	ENSANGT00000028753	1.522
ENSANGT00000028769	ENSANGT00000028769	1.144
ENSANGT00000028800	ENSANGT00000028800	0.863
ENSANGT00000028809	ENSANGT00000028809	0.416
ENSANGT00000028817	NUCLEAR RECEPTOR	0.831
ENSANGT00000028834	ENSANGT00000028834	0.756
ENSANGT00000028835	LONG CHAIN FATTY ACID COA LIGASE	1.901
ENSANGT00000028836	CYTOCHROME P450	1.253
ENSANGT00000028854	RAS	1.089
ENSANGT00000028864	ENSANGT00000028864	0.904
ENSANGT00000028868	RIBSOMAL L23	0.857
ENSANGT00000028871	ENSANGT00000028871	0.659
ENSANGT00000028872	MYOSIN	1.257
ENSANGT00000028878	ENSANGT00000028878	1.714
ENSANGT00000028885	ENSANGT00000028885	1.447
ENSANGT00000028887	TRIACYLGLYCEROL LIPASE GASTRIC PRECURSOR EC_3.1.1.3 GASTRIC LIPASE GL	1.242
ENSANGT00000028894	ENSANGT00000028894	1.342
ENSANGT00000028899	ALPHA ADRENERGIC RECEPTOR ALPHA ADRENOCEPTOR ALPHA ADRENORECEPTOR	0.783
ENSANGT00000028911	26S PROTEASOME NON ATPASE REGULATORY SUBUNIT 1 26S PROTEASOME REGULATORY SUBUNIT S1 26S PROTEASOME SUBUNIT P112	1.162
ENSANGT00000028925	ENSANGT00000028925	0.859
ENSANGT00000028926	6 PHOSPHOFRUCTOKINASE TYPE EC_2.7.1.11 PHOSPHOFRUCTOKINASE 1 PHOSPHOHEXOKINASE PHOSPHOFRUCTO 1 KINASE ISOZYME PFK	0.78
ENSANGT00000028942	ENSANGT00000028942	0.818
ENSANGT00000028952	SIGNAL RECOGNITION PARTICLE 68 KDA SRP68	0.966
ENSANGT00000028965	ENSANGT00000028965	0.916
ENSANGT00000028984	ENSANGT00000028984	1.365
ENSANGT00000028992	ENSANGT00000028992	0.887
ENSANGT00000028999	ENSANGT00000028999	1.558
ENSANGT00000029002	PGRPLC3	0.851
ENSANGT00000029004	ARSENICAL PUMP DRIVING ATPASE	1.082
ENSANGT00000029006	CALCIUM AND INTEGRIN BINDING 1 CALMYRIN DNA PKCS INTERACTING KINASE INTERACTING KIP CIB	1.408
ENSANGT00000029051	NEIGHBOR OF COX4	0.742
ENSANGT00000029060	IMPORTINB_N	0.882
ENSANGT00000029062	CYTOCHROME P450	1.314
ENSANGT00000029063	PROHIBITIN	1.245
ENSANGT00000029070	ENSANGT00000029070	1.315
ENSANGT00000029081	SER_THR_PKINASE,ISPD_SYNTHASE,PROT_KINASE,PDZ	1.044
ENSANGT00000029084	ENSANGT00000029084	0.63824
ENSANGT00000029094	ENSANGT00000029094	1.463
ENSANGT00000029111	CHITIN BINDING PERITROPHIN A	1.445
ENSANGT00000029116	ENSANGT00000029116	0.592
ENSANGT00000029135	ENSANGT00000029135	1.086
ENSANGT00000029159	CENTAURIN GAMMA	0.888
ENSANGT00000029176	ENSANGT00000029176	1.189
ENSANGT00000029184	PROFILIN	1.234
ENSANGT00000029187	ENSANGT00000029187	1.488
ENSANGT00000029192	METHYLGLUTACONYL COA HYDRATASE MITOCHONDRIAL PRECURSOR EC_4.2.1.18 AU SPECIFIC RNA BINDING ENOYL COA HYDRATASE AU BINDING COA HYDRATASE	0.771
ENSANGT00000029242	ENSANGT00000029242	0.786
ENSANGT00000029249	ENSANGT00000029249	1.562
ENSANGT00000029257	MYOSIN	1.223
ENSANGT00000029273	ENSANGT00000029273	1.624
ENSANGT00000029275	PHOSPHATASE 1 REGULATORY SUBUNIT MYOSIN PHOSPHATASE TARGETING SUBUNIT MYOSIN PHOSPHATASE TARGET SUBUNIT	1.374
ENSANGT00000029377	VACUOLAR ATP SYNTHASE 16 KDA PROTEOLIPID SUBUNIT EC_3.6.3.14	0.868
ENSANGT00000029390	ODORANT BINDING	0.849
ENSANGT00000029394	ENSANGT00000029394	1.618
ENSANGT00000029430	ENSANGT00000029430	1.342
ENSANGT00000029447	COX17	0.832
ENSANGT00000029450	GLUCOSE DEHYDROGENASE [ACCEPTOR] PRECURSOR	1.627
ENSANGT00000029462	ENSANGT00000029462	0.639121
ENSANGT00000029472	SYNAPTIC VESICLE 2 SV2	2.111
ENSANGT00000029512	MALTASE PRECURSOR	1.13
ENSANGT00000029520	ENSANGT00000029520	1.169
ENSANGT00000029526	ENSANGT00000029526	1.37
ENSANGT00000029534	INWARD RECTIFIER POTASSIUM CHANNEL POTASSIUM CHANNEL INWARDLY RECTIFYING SUBFAMILY J MEMBER INWARD RECTIFIER K+ CHANNEL	1.471
ENSANGT00000029574	ETHANOLAMINE PHOSPHATE CYTIDYLYLTRANSFERASE EC_2.7.7.14 PHOSPHORYLETHANOLAMINE TRANSFERASE CTP:PHOSPHOETHANOLAMINE CYTIDYLYLTRANSFERASE	1.656
ENSANGT00000029580	ATP DEPENDENT 61 KDA NUCLEOLAR RNA HELICASE EC_3.6.1. DEAD BOX 56	0.744
ENSANGT00000029599	BTB/POZ DOMAIN	1.666
ENSANGT00000029611	MYB DNA BINDING DOMAIN	1.11
ENSANGT00000029624	ENSANGT00000029624	1.853
ENSANGT00000029627	ENSANGT00000029627	1.292
ENSANGT00000029645	CHLORIDE CHANNEL CLC	0.403
ENSANGT00000029660	NUCLEOLAR EXONUCLEASE EC_3.1. .	0.825
ENSANGT00000029667	COATOMER ALPHA SUBUNIT ALPHA COAT ALPHA COP HEPCOP HEP COP [CONTAINS: XENIN XENOPSIN RELATED PEPTIDE , PROXENIN]	0.455419
ENSANGT00000029675	ENSANGT00000029675	0.817
ENSANGT00000029683	ENSANGT00000029683	1.331
ENSANGT00000029690	CORONIN	0.823
ENSANGT00000029702	ENSANGT00000029702	0.764
ENSANGT00000029709	MULTIFUNCTIONAL ADE2 PHOSPHORIBOSYLAMINOIMIDAZOLE CARBOXYLASE	0.658
ENSANGT00000029710	ENSANGT00000029710	1.189
ENSANGT00000029715	ENSANGT00000029715	1.365

## Sheet: GUT COMPARTMENTS
TRANSCRIPT ID	GENE_HOMOLOGY	CARDIA/WHOLE	ANTERIOR/WHOLE	ANTERIOR-POSTERIOR/WHOLE	POSTERIOR-POSTERIOR/WHOLE
ENSANGT00000000095	ENSANGT00000000095			2.206
ENSANGT00000000216	ENSANGT00000000216			2.05
ENSANGT00000000334	ENSANGT00000000334			2.126
ENSANGT00000000531	ATP DEPENDENT RNA HELICASE DEAD BOX			2.02
ENSANGT00000000820	BETA LACTAMASE LIKE				2.569
ENSANGT00000000834	N ACETYLLACTOSAMINIDE BETA 1 3 N ACETYLGLUCOSAMINYLTRANSFERASE EC_2.4.1.149 POLY N ACETYLLACTOSAMINE EXTENSION ENZYME I BETA 1 3 N ACETYLGLUCOSAMINYLTRANSFERASE IGNT UDP GLCNAC:BETAGAL BETA 1 3 N ACETYLGLUCOSAMINYLTRANSFERASE 6	2.112
ENSANGT00000001119	UBIQUITIN CARBOXYL TERMINAL HYDROLASE 3 EC_3.1.2.15 UBIQUITIN THIOLESTERASE 3 UBIQUITIN SPECIFIC PROCESSING PROTEASE 3 DEUBIQUITINATING ENZYME 3	2.014
ENSANGT00000001119	UBIQUITIN CARBOXYL TERMINAL HYDROLASE 3 EC_3.1.2.15 UBIQUITIN THIOLESTERASE 3 UBIQUITIN SPECIFIC PROCESSING PROTEASE 3 DEUBIQUITINATING ENZYME 3			2.832
ENSANGT00000001369	ENSANGT00000001369	2.573
ENSANGT00000001422	ENSANGT00000001422	2.005
ENSANGT00000001478	ENSANGT00000001478				2.072
ENSANGT00000001479	SOLUTE BINDING PROTEIN/GLUTAMATE RECEPTOR	2.589
ENSANGT00000001824	ENSANGT00000001824		2.525
ENSANGT00000001824	ENSANGT00000001824			2.304
ENSANGT00000001860	ENSANGT00000001860		2.721
ENSANGT00000001938	GLUCOSAMINE 6 PHOSPHATE ISOMERASE EC_3.5.99.6 GLUCOSAMINE 6 PHOSPHATE DEAMINASE GNPDA GLCN6P DEAMINASE	2.075
ENSANGT00000001959	ENSANGT00000001959				2.208
ENSANGT00000002085	ENSANGT00000002085	2.124
ENSANGT00000002201	ENSANGT00000002201			2.462
ENSANGT00000002341	ENSANGT00000002341			2.505
ENSANGT00000002926	ENSANGT00000002926			2.071
ENSANGT00000003295	ENSANGT00000003295				2.505
ENSANGT00000003582	POTASSIUM CHANNEL SUBFAMILY K MEMBER POTASSIUM CHANNEL	2.305
ENSANGT00000003608	ENSANGT00000003608			2.038
ENSANGT00000003608	ENSANGT00000003608				2.553
ENSANGT00000003627	ENSANGT00000003627	7.843
ENSANGT00000003882	ENSANGT00000003882			2.095
ENSANGT00000003886	ADAM PRECURSOR A DISINTEGRIN AND METALLOPROTEINASE DOMAIN			2.479
ENSANGT00000003921	ACTIN_LIKE			2.019
ENSANGT00000003926	ENSANGT00000003926	2.354
ENSANGT00000003952	ATP DEPENDENT RNA HELICASE		2
ENSANGT00000003954	PORPHOBILINOGEN DEAMINASE EC_2.5.1.61 HYDROXYMETHYLBILANE SYNTHASE HMBS PRE UROPORPHYRINOGEN SYNTHASE PBG D			2.201
ENSANGT00000003980	STEROID DEHYDROGENASE EC_1.1.1.	11.673
ENSANGT00000004199	INTEGRAL MEMBRANE GLYCOPROTEIN GP210 PRECURSOR			2.108
ENSANGT00000004257	DNA PRIMASE LARGE SUBUNIT EC_2.7.7. DNA PRIMASE 58 KDA SUBUNIT P58	2.085
ENSANGT00000004762	RECEPTOR PRECURSOR EC_2.7.1.112				2.169
ENSANGT00000005118	ENSANGT00000005118			2.622
ENSANGT00000005170	ENSANGT00000005170	2.622
ENSANGT00000005173	GLYCOSIDE HYDROLASE, FAMILY 47	5.354
ENSANGT00000005363	ADAM PRECURSOR A DISINTEGRIN AND METALLOPROTEINASE DOMAIN	2.022
ENSANGT00000005427	ENSANGT00000005427				2.01
ENSANGT00000005945	ENSANGT00000005945	13.068
ENSANGT00000006240	GUANYLATE CYCLASE			2.15
ENSANGT00000006494	NUCLEAR PORE COMPLEX NUP214 NUCLEOPORIN NUP214.214 KDA NUCLEOPORIN CAN				2.489
ENSANGT00000006502	ENSANGT00000006502	2.355
ENSANGT00000006850	DNA DIRECTED RNA POLYMERASE KDA POLYPEPTIDE EC_2.7.7.6 RNA POLYMERASE SUBUNIT 2	2.096
ENSANGT00000006936	TRANSCRIPTION FACTOR TFIID	2.547
ENSANGT00000006981	ENSANGT00000006981	2.015
ENSANGT00000007110	ENSANGT00000007110				2.419
ENSANGT00000007157	ZINC FINGER			2.133
ENSANGT00000007196	ENSANGT00000007196			2.389
ENSANGT00000007321	SERINE PROTEASE, TRYPSIN FAMILY				2.046
ENSANGT00000007334	26S PROTEASE REGULATORY SUBUNIT			2.303
ENSANGT00000007849	LEUCINE RICH REPEAT	3.515
ENSANGT00000008167	CYTOCHROME P450		2.513
ENSANGT00000008282	FBN7	2.644
ENSANGT00000008282	FBN7			2.043
ENSANGT00000008665	CHROMODOMAIN HELICASE DNA BINDING			2.003
ENSANGT00000008856	F SPONDIN PRECURSOR	2.202
ENSANGT00000008862	ZINC FINGER	2.088
ENSANGT00000009019	ORNITHINE DECARBOXYLASE EC_4.1.1.17 ODC			2.241
ENSANGT00000009305	MITOCHONDRIAL FOLATE TRANSPORTER/CARRIER			2.273
ENSANGT00000009420	PHOSPHATIDYLINOSITOL 3 AND 4 KINASE	3.33
ENSANGT00000009734	ENSANGT00000009734	2.977
ENSANGT00000009911	GRAVE'S DISEASE CARRIER GDC MITOCHONDRIAL SOLUTE CARRIER HOMOLOG				2.491
ENSANGT00000009929	LAMININ	2.21
ENSANGT00000009979	ENSANGT00000009979			2.187
ENSANGT00000009981	TUDOR DOMAIN	2.053
ENSANGT00000009982	HOMEOBOX	2.639
ENSANGT00000009982	HOMEOBOX			2.104
ENSANGT00000009999	RNA BINDING 15 RNA BINDING MOTIF				2.02
ENSANGT00000010079	ENSANGT00000010079	2.119
ENSANGT00000010101	ENSANGT00000010101		4.59
ENSANGT00000010142	ENSANGT00000010142	5.809
ENSANGT00000010156	ENSANGT00000010156	2.914
ENSANGT00000010247	GLUTATHIONE S TRANSFERASE		2.753
ENSANGT00000010251	ADENYLATE KINASE ISOENZYME EC_2.7.4.3 ATP AMP TRANSPHOSPHORYLASE	2.137
ENSANGT00000010269	ALPHA GLUCOSIDASE	2.006
ENSANGT00000010302	NUCLEOSOME ASSEMBLY 1				3
ENSANGT00000010322	ODORANT BINDING PROTEIN G.35B.A			2.19
ENSANGT00000010323	PGRPLC1	2.356
ENSANGT00000010375	ENSANGT00000010375	2.092
ENSANGT00000010404	TRANSCRIPTION FACTOR SOX	2.276
ENSANGT00000010532	APOPTOTIC CHROMATIN CONDENSATION INDUCER	2.519
ENSANGT00000010533	KINASE			2.927
ENSANGT00000010576	ZINC FINGER	2.883
ENSANGT00000010576	ZINC FINGER				2.751
ENSANGT00000010662	MITOCHONDRIAL ATP SYNTHASE EPSILON CHAIN			2.395
ENSANGT00000010670	GALECTIN GALE6	2.25
ENSANGT00000010680	POTASSIUM CHANNEL SUBFAMILY K MEMBER ACID SENSITIVE POTASSIUM CHANNEL TASK TWIK RELATED ACID SENSITIVE K+ CHANNEL TWO PORE POTASSIUM CHANNEL KT3	3.709
ENSANGT00000010688	ENSANGT00000010688				2.106
ENSANGT00000010689	ENSANGT00000010689				2.172
ENSANGT00000010709	ENSANGT00000010709			2.004
ENSANGT00000010743	C JUN AMINO TERMINAL KINASE INTERACTING 1 JNK INTERACTING 1 JIP 1 JNK MAP KINASE SCAFFOLD 1 ISLET BRAIN 1 IB 1 MITOGEN ACTIVATED KINASE 8 INTERACTING 1				2.319
ENSANGT00000010744	COATOMER BETA' SUBUNIT BETA' COAT BETA' COP				2.005
ENSANGT00000010798	ENSANGT00000010798		2.498
ENSANGT00000010798	ENSANGT00000010798				2.69
ENSANGT00000010835	ENSANGT00000010835	2.362
ENSANGT00000010846	CUTICLE	2.483
ENSANGT00000010868	ENSANGT00000010868				2.023
ENSANGT00000010889	ENSANGT00000010889			2.093
ENSANGT00000010906	PEPTIDYL PROLYL CIS TRANS ISOMERASE EC_5.2.1.8 PPIASE ROTAMASE	2.247
ENSANGT00000010919	ACETYLCHOLINE RECEPTOR PROTEIN CHAIN PRECURSOR		2.281
ENSANGT00000010929	PLACENTAL 11 PRECURSOR EC_3.4.21. PP11		2.033
ENSANGT00000010945	ENSANGT00000010945				2.054
ENSANGT00000011175	ENSANGT00000011175	2.22
ENSANGT00000011288	ENSANGT00000011288				2.175
ENSANGT00000011385	INOSITOL OXYGENASE EC_1.13.99.1 MYO INOSITOL OXYGENASE ALDEHYDE REDUCTASE 6 RENAL SPECIFIC OXIDOREDUCTASE KIDNEY SPECIFIC 32		2.079
ENSANGT00000011391	CYTOCHROME P450	3.168
ENSANGT00000011440	ENSANGT00000011440			2.326
ENSANGT00000011450	ATP/GTP BINDING SITE MOTIF A (P LOOP)		2.151
ENSANGT00000011477	ENSANGT00000011477			2.505
ENSANGT00000011540	ENSANGT00000011540	2.302
ENSANGT00000011573	ENSANGT00000011573				2.365
ENSANGT00000011593	ENSANGT00000011593			2.199
ENSANGT00000011638	ENSANGT00000011638	2.031
ENSANGT00000011664	GLUTAMATE CYSTEINE LIGASE CATALYTIC SUBUNIT		2.126
ENSANGT00000011675	3 PHOSPHOINOSITIDE DEPENDENT KINASE 1 EC_2.7.1.37				2.533
ENSANGT00000011686	ENSANGT00000011686		3.039
ENSANGT00000011692	INNEXIN	3.552
ENSANGT00000011703	ENSANGT00000011703				2.024
ENSANGT00000011763	ENSANGT00000011763			2.097
ENSANGT00000011853	GUSTATORY RECEPTOR 21A	2.287
ENSANGT00000011859	CULLIN				2.203
ENSANGT00000011907	ENSANGT00000011907	2.539
ENSANGT00000011930	ADAMTS PRECURSOR A DISINTEGRIN AND METALLOPROTEINASE WITH THROMBOSPONDIN MOTIFS ADAM TS ADAM				2.521
ENSANGT00000011952	GUANINE NUCLEOTIDE EXCHANGE FACTOR RELATED DEAFNESS LOCUS ASSOCIATED GUANINE NUCLEOTIDE EXCHANGE FACTOR DELGEF			2.153
ENSANGT00000012111	ENSANGT00000012111	2.556
ENSANGT00000012178	ODORANT BINDING OBPJJ9 PRECURSOR	2.062
ENSANGT00000012193	ENSANGT00000012193	2.104
ENSANGT00000012216	CHYMOTRYPSIN SERINE PROTEASE, FAMILY S1	2.066
ENSANGT00000012226	RAS RELATED RAB	3.687
ENSANGT00000012386	SIGNAL RECOGNITION PARTICLE RECEPTOR ALPHA SUBUNIT	2.013
ENSANGT00000012487	PRESYNAPTIC SYNAPSE ASSOCIATED DISCS LARGE HOMOLOG	2.565
ENSANGT00000012553	RHOGAP DOMAIN	2.474
ENSANGT00000012575	ENSANGT00000012575	2.011
ENSANGT00000012638	ENSANGT00000012638				2.098
ENSANGT00000012651	ENSANGT00000012651				2.899
ENSANGT00000012713	PEPTIDE DEFORMYLASE MITOCHONDRIAL PRECURSOR EC_3.5.1.88 PDF POLYPEPTIDE DEFORMYLASE				2.739
ENSANGT00000012747	GLUTAMATE RECEPTOR INTERACTING	2.968
ENSANGT00000012802	ENSANGT00000012802			2.158
ENSANGT00000012947	ENSANGT00000012947	2.243
ENSANGT00000013095	ENSANGT00000013095	2.166
ENSANGT00000013162	ENSANGT00000013162				2.067
ENSANGT00000013212	VACUOLAR ATP SYNTHASE SUBUNIT G EC_3.6.3.14 V ATPASE G SUBUNIT VACUOLAR PROTON PUMP G SUBUNIT V ATPASE 13 KDA SUBUNIT			2.099
ENSANGT00000013251	ENSANGT00000013251	2.142
ENSANGT00000013529	ENSANGT00000013529	2.015
ENSANGT00000013534	SERINE PROTEASE, TRYPSIN FAMILY				2.063
ENSANGT00000013568	ASPARTIC PROTEASE A1, PEPSIN	2.224
ENSANGT00000013682	ODORANT BINDING PROTEIN G.15D.		2.149
ENSANGT00000013766	ENSANGT00000013766				2.372
ENSANGT00000013813	ENSANGT00000013813	3.133
ENSANGT00000013828	RNA DIRECTED DNA POLYMERASE FROM MOBILE ELEMENT JOCKEY EC_2.7.7.49 REVERSE TRANSCRIPTASE	2.074
ENSANGT00000013876	ENSANGT00000013876	2.262
ENSANGT00000013926	LIPOATE LIGASE MITOCHONDRIAL PRECURSOR EC 6 LIPOATE BIOSYNTHESIS LIPOYL LIGASE LIPOYLTRANSFERASE				2.953
ENSANGT00000013947	CELLULAR RETINALDEHYDE BINDING CRALBP				2.233
ENSANGT00000013948	PGRPLB		2.016
ENSANGT00000013949	26S PROTEASOME NON ATPASE REGULATORY SUBUNIT 7 26S PROTEASOME REGULATORY SUBUNIT S12 PROTEASOME SUBUNIT P40 MOV34				2.041
ENSANGT00000013953	PRE MRNA PROCESSING FACTOR			2.083
ENSANGT00000014101	ENSANGT00000014101	4.119
ENSANGT00000014105	ENSANGT00000014105	2.514
ENSANGT00000014144	CYCLASE EC_4.6.1.2	2.512
ENSANGT00000014182	ENSANGT00000014182	3.124
ENSANGT00000014199	60S RIBOSOMAL L37			2.01
ENSANGT00000014206	CONSERVED OLIGOMERIC GOLGI COMPLEX COMPONENT 8	2.256
ENSANGT00000014247	SITS BINDING SP105	2.087
ENSANGT00000014250	ENSANGT00000014250		2.181
ENSANGT00000014312	ENSANGT00000014312	2.53
ENSANGT00000014312	ENSANGT00000014312		2.092
ENSANGT00000014349	ENSANGT00000014349		2.362
ENSANGT00000014349	ENSANGT00000014349			2.076
ENSANGT00000014350	TYROSINE PHOSPHATASE EC_3.1.3.48		2.56
ENSANGT00000014354	ENSANGT00000014354			2.09
ENSANGT00000014378	GLYCINE DEHYDROGENASE [DECARBOXYLATING] MITOCHONDRIAL PRECURSOR EC_1.4.4.2 GLYCINE DECARBOXYLASE GLYCINE CLEAVAGE SYSTEM P	2.499
ENSANGT00000014388	HARMONIN USHER SYNDROME 1C PDZ				2.653
ENSANGT00000014420	ZINC FINGER			2.235
ENSANGT00000014456	ENSANGT00000014456		2.048
ENSANGT00000014713	ENSANGT00000014713	2.03
ENSANGT00000014797	ENSANGT00000014797			2.02
ENSANGT00000014881	ADP ATP CARRIER ADP/ATP TRANSLOCASE ADENINE NUCLEOTIDE TRANSLOCATOR ANT		2.005
ENSANGT00000014883	ENSANGT00000014883			2.045
ENSANGT00000014893	ENSANGT00000014893			2.281
ENSANGT00000014981	ENSANGT00000014981	2.492
ENSANGT00000014982	ENSANGT00000014982				2.292
ENSANGT00000015005	ENSANGT00000015005	2.319
ENSANGT00000015033	ZINC RIBBON	2.185
ENSANGT00000015033	ZINC RIBBON				2.003
ENSANGT00000015036	BTB/POZ DOMAIN			2.455
ENSANGT00000015040	SERINE PROTEASE, TRYPSIN FAMILY	2.885
ENSANGT00000015082	DIPEPTIDYL PEPTIDASE	2.248
ENSANGT00000015169	ENSANGT00000015169	2.327
ENSANGT00000015227	26S PROTEASOME NON ATPASE REGULATORY SUBUNIT 11 26S PROTEASOME REGULATORY SUBUNIT S9 26S PROTEASOME	2.767
ENSANGT00000015238	60S RIBOSOMAL L34	2.042
ENSANGT00000015245	RAS RELATED RAB				2.421
ENSANGT00000015254	CYTOCHROME P450				3.768
ENSANGT00000015303	SP CLIPA3	2.74
ENSANGT00000015307	FAS APOPTOTIC INHIBITORY MOLECULE 1	2.134
ENSANGT00000015318	ANNEXIN ANNEXIN	2.161
ENSANGT00000015354	CHITIN BINDING PERITROPHIN A			2.57
ENSANGT00000015361	ENSANGT00000015361			2.207
ENSANGT00000015367	ENSANGT00000015367				2.045
ENSANGT00000015445	DOMON DOMAIN CONTAINING PRECURSOR	2.011
ENSANGT00000015451	ENSANGT00000015451	3.453
ENSANGT00000015468	ENSANGT00000015468		2.389
ENSANGT00000015468	ENSANGT00000015468			2.149
ENSANGT00000015471	ZINC FINGER				2.017
ENSANGT00000015501	ENSANGT00000015501	2.198
ENSANGT00000015550	ENSANGT00000015550		2.962
ENSANGT00000015551	ENSANGT00000015551		2.33
ENSANGT00000015644	FBN6			2.063
ENSANGT00000015654	UBIQUITIN ASSOCIATED DOMAIN	2.09
ENSANGT00000015661	ENSANGT00000015661	2.051
ENSANGT00000015744	ENSANGT00000015744			2.101
ENSANGT00000015765	TREHALASE PRECURSOR EC_3.2.1.28 ALPHA ALPHA TREHALASE ALPHA ALPHA TREHALOSE GLUCOHYDROLASE				2.665
ENSANGT00000015812	ENSANGT00000015812			2.04
ENSANGT00000015852	ENSANGT00000015852			2.018
ENSANGT00000015906	ENSANGT00000015906	3.962
ENSANGT00000015947	ZINC FINGER	2.259
ENSANGT00000015959	ENSANGT00000015959			2.032
ENSANGT00000016000	INSULIN DEGRADING ENZYME EC_3.4.24.56 INSULYSIN INSULINASE INSULIN PROTEASE			2.036
ENSANGT00000016006	ENSANGT00000016006				2.004
ENSANGT00000016046	SPLICING FACTOR ARGININE/SERINE RICH SPLICING FACTOR		2.069
ENSANGT00000016117	KINASE				2.054
ENSANGT00000016283	TEP6		2.053
ENSANGT00000016299	ENSANGT00000016299			2.026
ENSANGT00000016337	SERINE PROTEASE, TRYPSIN FAMILY	2.404
ENSANGT00000016342	ENSANGT00000016342	2.028
ENSANGT00000016478	SERINE PROTEASE GD PRECURSOR EC_3.4.21. GASTRULATION DEFECTIVE			2.646
ENSANGT00000016544	HISTONE ACETYLTRANSFERASE	2.755
ENSANGT00000016557	ACYLPHOSPHATASE TYPE ISOZYME EC_3.6.1.7 ACYLPHOSPHATE PHOSPHOHYDROLASE				3.339
ENSANGT00000016579	ENSANGT00000016579				4.796
ENSANGT00000016581	ENSANGT00000016581			2.578
ENSANGT00000016627	ENSANGT00000016627	2.116
ENSANGT00000016633	ENSANGT00000016633	2.042
ENSANGT00000016658	EUKARYOTIC/VIRAL ASPARTIC PROTEASE				2.304
ENSANGT00000016660	ISOCITRATE DEHYDROGENASE [NADP] MITOCHONDRIAL PRECURSOR EC_1.1.1.42 OXALOSUCCINATE DECARBOXYLASE IDH NADP+ SPECIFIC ICDH IDP ICD M	2.246
ENSANGT00000016724	INTERFERON RELATED DEVELOPMENTAL REGULATOR 1 NERVE GROWTH FACTOR INDUCIBLE PC4	2.398
ENSANGT00000016738	ENSANGT00000016738				2.66
ENSANGT00000016853	TEP15			2.53
ENSANGT00000016857	TEP1			2.59
ENSANGT00000016913	ENSANGT00000016913				2.516
ENSANGT00000016941	ENSANGT00000016941	2.969
ENSANGT00000016957	ENSANGT00000016957	2.061
ENSANGT00000016982	PROTEASE ASSOCIATED PA				3.504
ENSANGT00000017034	ALPHA ACTININ ALPHA ACTININ F ACTIN CROSS LINKING	2.608
ENSANGT00000017034	ALPHA ACTININ ALPHA ACTININ F ACTIN CROSS LINKING				2.112
ENSANGT00000017105	26S PROTEASE REGULATORY SUBUNIT	4.336
ENSANGT00000017112	SERINE PROTEASE			2.131
ENSANGT00000017149	ENSANGT00000017149			2.273
ENSANGT00000017151	ENSANGT00000017151			2.313
ENSANGT00000017153	ENSANGT00000017153		2.197
ENSANGT00000017339	GAMMA AMINOBUTYRIC ACID RECEPTOR SUBUNIT PRECURSOR GABA A RECEPTOR	2.058
ENSANGT00000017341	PAIRED BOX PAX	2.407
ENSANGT00000017359	NUCLEAR FACTOR OF ACTIVATED T CELLS 5 T CELL TRANSCRIPTION FACTOR NFAT5 NF AT5	2.171
ENSANGT00000017446	RECEPTOR PRECURSOR EC_2.7.1.37	2.059
ENSANGT00000017460	ENSANGT00000017460	2.351
ENSANGT00000017476	SARCOGLYCAN	3.801
ENSANGT00000017500	ENSANGT00000017500	2.104
ENSANGT00000017516	ENSANGT00000017516	2.279
ENSANGT00000017539	CARBOXYPEPTIDASE				3.474
ENSANGT00000017557	SERINE PROTEASE			2.197
ENSANGT00000017573	ENSANGT00000017573	2.09
ENSANGT00000017589	ENSANGT00000017589	2.814
ENSANGT00000017656	XENOTROPIC AND POLYTROPIC MURINE RECEPTOR	2
ENSANGT00000017668	ENSANGT00000017668			2.089
ENSANGT00000017675	CO CHAPERONE HSCB MITOCHONDRIAL PRECURSOR HSC20	2.012
ENSANGT00000017693	SARCOPLASMIC/ENDOPLASMIC RETICULUM CALCIUM ATPASE EC_3.6.3.8 CALCIUM PUMP SR CA 2+ ATPASE CALCIUM TRANSPORTING ATPASE SARCOPLASMIC RETICULUM TYPE TWITCH SKELETAL MUSCLE ENDOPLASMIC RETICULUM CLASS 1/2 CA 2+ ATPASE	2.013
ENSANGT00000017745	ENSANGT00000017745				2.1
ENSANGT00000017761	OLFACTORY RECEPTOR, DROSOPHILA				2.138
ENSANGT00000017867	PROLINE OXIDASE MITOCHONDRIAL PRECURSOR EC_1.5.3. PROLINE DEHYDROGENASE	2.317
ENSANGT00000017897	PHEROMONE BINDING RELATED PRECURSOR PBPRP ODORANT BINDING OS		2.326
ENSANGT00000017919	ENSANGT00000017919				2.918
ENSANGT00000017937	ENSANGT00000017937		2.181
ENSANGT00000018120	TEP8	7.931
ENSANGT00000018173	MPS ONE BINDER KINASE ACTIVATOR HOMOLOG	2.485
ENSANGT00000018222	ORPHAN NUCLEAR RECEPTOR N ORPHAN NUCLEAR RECEPTOR	2.121
ENSANGT00000018239	ENSANGT00000018239		2.617
ENSANGT00000018245	PHOSPHOLIPASE A2 EC_3.1.1.4 PHOSPHATIDYLCHOLINE 2 ACYLHYDROLASE			2.137
ENSANGT00000018324	ENSANGT00000018324	2.008
ENSANGT00000018339	DNA REPAIR COMPLEMENTING XP C CELLS XERODERMA PIGMENTOSUM GROUP C COMPLEMENTING	2.378
ENSANGT00000018341	GOLGI FACTOR	3.296
ENSANGT00000018350	CENTAURIN ALPHA 2			2.436
ENSANGT00000018388	ODORANT BINDING PROTEIN	3.108
ENSANGT00000018500	NUCLEOSOME ASSEMBLY 1			2.02
ENSANGT00000018514	C TYPE LECTIN CTLMA5	2.458
ENSANGT00000018550	ENSANGT00000018550				2.971
ENSANGT00000018587	ENSANGT00000018587				3.258
ENSANGT00000018589	ORIGIN RECOGNITION COMPLEX SUBUNIT 5				2.073
ENSANGT00000018619	ENSANGT00000018619				4.475
ENSANGT00000018634	ENSANGT00000018634				2.472
ENSANGT00000018636	SUR2 TYPE HYDROXYLASE/DESATURASE, CATALYTIC DOMAIN				3.212
ENSANGT00000018648	ENSANGT00000018648				2.343
ENSANGT00000018663	CHLORIDE CHANNEL CLC				2.598
ENSANGT00000018672	ENSANGT00000018672				2.335
ENSANGT00000018706	ENSANGT00000018706				2.147
ENSANGT00000018742	SERYL TRNA SYNTHETASE MITOCHONDRIAL PRECURSOR EC_6.1.1.11 SERINE TRNA LIGASE SERRSMT			2.321
ENSANGT00000018767	ENSANGT00000018767		2.531
ENSANGT00000018780	UDP GLUCURONOSYLTRANSFERASE 1 PRECURSOR MICROSOMAL EC_2.4.1.17 UDPGT UGT1 UGT1				2.208
ENSANGT00000018786	ENSANGT00000018786			2.019
ENSANGT00000018885	ENSANGT00000018885	3.625
ENSANGT00000018887	ENSANGT00000018887				2.189
ENSANGT00000018930	ENSANGT00000018930	2.868
ENSANGT00000018997	ENSANGT00000018997			2.654
ENSANGT00000019035	ADENYLATE CYCLASE	3.867
ENSANGT00000019039	FORKHEAD BOX FACTOR		2.105
ENSANGT00000019092	PEROXISOMAL MEMBRANE SOLUTE CARRIER FAMILY 25 MEMBER 17	2.603
ENSANGT00000019103	ENSANGT00000019103	2.574
ENSANGT00000019190	ENSANGT00000019190	2.429
ENSANGT00000019218	VESICLE ASSOCIATED MEMBRANE ASSOCIATED A VAMP ASSOCIATED A VAMP A VAP A 33 KDA VAMP ASSOCIATED VAP 33				2.231
ENSANGT00000019219	CASEIN KINASE I EC_2.7.1. CKI	2.157
ENSANGT00000019219	CASEIN KINASE I EC_2.7.1. CKI			2.122
ENSANGT00000019270	ENSANGT00000019270				2.198
ENSANGT00000019297	CYSTATHIONINE BETA SYNTHASE EC_4.2.1.22 SERINE SULFHYDRASE BETA THIONASE				2.307
ENSANGT00000019316	NITRIC OXIDE SYNTHASE NOS			2.013
ENSANGT00000019412	HEAT SHOCK PROTEIN HSP20	2.221
ENSANGT00000019489	ENSANGT00000019489				2.154
ENSANGT00000019522	TEP15	4.094
ENSANGT00000019532	SERINE PROTEASE GD PRECURSOR EC_3.4.21. GASTRULATION DEFECTIVE	2.295
ENSANGT00000019579	ENSANGT00000019579	3.468
ENSANGT00000019613	PHOSPHATASE METHYLESTERASE 1 EC_3.1.1. PME 1	4.31
ENSANGT00000019660	CYTOCHROME P450			2.012
ENSANGT00000019676	ENSANGT00000019676				2.966
ENSANGT00000019787	ENSANGT00000019787	3.063
ENSANGT00000019904	GLUTAMINE DEPENDENT NAD + SYNTHETASE	2.207
ENSANGT00000019951	ENSANGT00000019951				2.186
ENSANGT00000020011	ENSANGT00000020011		2.022
ENSANGT00000020014	MITOCHONDRIAL UNCOUPLING UCP				2.052
ENSANGT00000020024	NUCLEAR TRANSCRIPTION FACTOR Y SUBUNIT GAMMA NF Y CHAIN C NUCLEAR FACTOR YC NF YC CCAAT BINDING TRANSCRIPTION FACTOR SUBUNIT C CBF C				2.179
ENSANGT00000020043	ENSANGT00000020043	2.248
ENSANGT00000020044	GUANINE NUCLEOTIDE EXCHANGE FACTOR RELATED DEAFNESS LOCUS ASSOCIATED GUANINE NUCLEOTIDE EXCHANGE FACTOR DELGEF	2.845
ENSANGT00000020081	ENSANGT00000020081	2.093
ENSANGT00000020157	COPIA GAG INT POL [CONTAINS: COPIA VLP PROTEIN; COPIA PROTEASE EC_3.4.23. ]			2.036
ENSANGT00000020225	ANKYRIN	2.339
ENSANGT00000020261	HOMEOBOX NKX 2 HOMEOBOX NK 2 HOMOLOG			2.226
ENSANGT00000020264	MITOCHONDRIAL CARRIER				2.012
ENSANGT00000020281	FBN18			2.036
ENSANGT00000020366	FORKHEAD BOX	2.059
ENSANGT00000020373	ENSANGT00000020373	2.499
ENSANGT00000020428	ENSANGT00000020428			2.037
ENSANGT00000020434	ENSANGT00000020434	2.032
ENSANGT00000020501	PEPTIDASE			2.199
ENSANGT00000020505	PEROXIN 10	2.088
ENSANGT00000020512	SELENIDE WATER DIKINASE EC_2.7.9.3 SELENOPHOSPHATE SYNTHETASE SELENIUM DONOR				2.691
ENSANGT00000020638	ENSANGT00000020638	2.098
ENSANGT00000020647	ENSANGT00000020647	3.346
ENSANGT00000020725	SERPIN SRPN7				2.045
ENSANGT00000020774	GLYCOSIDE HYDROLASE			2.179
ENSANGT00000020775	ENSANGT00000020775			2.192
ENSANGT00000020777	T BOX TRANSCRIPTION FACTOR T BOX	2.035
ENSANGT00000020800	T BOX TRANSCRIPTION FACTOR T BOX				2.324
ENSANGT00000020801	ENSANGT00000020801				2.534
ENSANGT00000020873	NEUROPEPTIDE F PREPROPROTEIN PRECURSOR				2.321
ENSANGT00000020914	ENSANGT00000020914			2.023
ENSANGT00000020933	ZINC FINGER				2.219
ENSANGT00000020941	PEPTIDASE	2.595
ENSANGT00000020963	ENSANGT00000020963	2.81
ENSANGT00000020964	PROTEIN KINASE		2.193
ENSANGT00000020964	PROTEIN KINASE			2.173
ENSANGT00000021019	SWI/SNF RELATED MATRIX ASSOCIATED ACTIN DEPENDENT REGULATOR OF CHROMATIN SUBFAMILY D MEMBER KDA BRG 1/BRM	2.525
ENSANGT00000021021	BTB/POZ DOMAIN			2.287
ENSANGT00000021063	ENSANGT00000021063	2.661
ENSANGT00000021063	ENSANGT00000021063			2.699
ENSANGT00000021099	DELTA3 5 DELTA2 4 DIENOYL COA ISOMERASE MITOCHONDRIAL PRECURSOR EC_5.3.3.	2.145
ENSANGT00000021121	SMALL NUCLEAR RIBONUCLEOPROTEIN F SNRNP F SM F SM F SMF			2.049
ENSANGT00000021160	ENSANGT00000021160			2.057
ENSANGT00000021240	PRECURSOR MATRIX METALLOPROTEINASE MMP				2.033
ENSANGT00000021247	ENSANGT00000021247	2.862
ENSANGT00000021254	ENSANGT00000021254			2.52
ENSANGT00000021282	TEP16		2.018
ENSANGT00000021284	DYNEIN HEAVY CHAIN DYNEIN HEAVY CHAIN	2.418
ENSANGT00000021290	GLYCEROL 3 PHOSPHATE ACYLTRANSFERASE MITOCHONDRIAL PRECURSOR EC_2.3.1.15 GPAT	2.261
ENSANGT00000021294	ENSANGT00000021294			2.219
ENSANGT00000021296	ENSANGT00000021296	2.42
ENSANGT00000021327	ENSANGT00000021327	2.551
ENSANGT00000021352	ENSANGT00000021352			2.083
ENSANGT00000021380	FBN39				2.006
ENSANGT00000021432	HOMEOBOX	2.156
ENSANGT00000021464	ENSANGT00000021464	2.197
ENSANGT00000021482	ENSANGT00000021482		2.178
ENSANGT00000021565	ENSANGT00000021565	2.045
ENSANGT00000021598	ESTERASE	2.245
ENSANGT00000021675	GUSTATORY RECEPTOR 66A				2.399
ENSANGT00000021782	ENSANGT00000021782				2.065
ENSANGT00000021797	ENSANGT00000021797				2.054
ENSANGT00000021818	ZINC FINGER				2.02
ENSANGT00000021831	ENSANGT00000021831	3.049
ENSANGT00000021842	PDZ/DHR/GLGF DOMAIN	2.35
ENSANGT00000021905	ENSANGT00000021905				4.443
ENSANGT00000021942	ZINC CARBOXYPEPTIDASE, A METALLOPROTEASE (M14)			2.051
ENSANGT00000021947	ENSANGT00000021947				2.264
ENSANGT00000021974	ENSANGT00000021974	2.023
ENSANGT00000022016	ENSANGT00000022016			2.16
ENSANGT00000022042	TELOMERASE BINDING P23 HSP90 CO CHAPERONE PROGESTERONE RECEPTOR COMPLEX P23	2.054
ENSANGT00000022139	ENSANGT00000022139	2.06
ENSANGT00000022199	ENSANGT00000022199		2.311
ENSANGT00000022236	COTRANSPORTER		2.382
ENSANGT00000022236	COTRANSPORTER			2.113
ENSANGT00000022292	ESTERASE			2.3
ENSANGT00000022330	ENSANGT00000022330		2.19
ENSANGT00000022333	PEPTIDASE			2.184
ENSANGT00000022335	CHROMODOMAIN HELICASE DNA BINDING	2.036
ENSANGT00000022335	CHROMODOMAIN HELICASE DNA BINDING			2.306
ENSANGT00000022386	ENSANGT00000022386	2.719
ENSANGT00000022461	AROMATIC AMINO ACID HYDROXYLASE			2.265
ENSANGT00000022511	CARBON CATABOLITE REPRESSOR 4 HOMOLOG	2.056
ENSANGT00000022570	OLFACTORY RECEPTOR, DROSOPHILA				3.55
ENSANGT00000022737	OLFACTORY RECEPTOR, DROSOPHILA				2.655
ENSANGT00000022746	CYTOCHROME P450				2.021
ENSANGT00000022797	ENSANGT00000022797	3.391
ENSANGT00000022867	FBNA4	2.042
ENSANGT00000022904	GUSTATORY RECEPTOR			2.099
ENSANGT00000023094	ENSANGT00000023094				2.093
ENSANGT00000023164	ENSANGT00000023164	2.668
ENSANGT00000023208	28S RIBOSOMAL S12 MITOCHONDRIAL PRECURSOR MPR S12 MT RPS12				2.227
ENSANGT00000023239	ENSANGT00000023239				2.114
ENSANGT00000023240	ENSANGT00000023240			2.008
ENSANGT00000023448	ENSANGT00000023448			2.02
ENSANGT00000023448	ENSANGT00000023448				2.189
ENSANGT00000023455	ENSANGT00000023455			2.177
ENSANGT00000023476	ENSANGT00000023476	2.368
ENSANGT00000023479	ENSANGT00000023479				2.15
ENSANGT00000023497	STEROID DEHYDROGENASE		2.301
ENSANGT00000023551	ENSANGT00000023551	2.014
ENSANGT00000023561	LUCIFERIN 4 MONOOXYGENASE EC_1.13.12.7 LUCIFERASE				2.158
ENSANGT00000023577	AMIDOHYDROLASE	2.211
ENSANGT00000023584	GMP SYNTHASE [GLUTAMINE HYDROLYZING] EC_6.3.5.2 GLUTAMINE AMIDOTRANSFERASE			2.406
ENSANGT00000023597	ENSANGT00000023597			2.328
ENSANGT00000023611	ENSANGT00000023611	2.609
ENSANGT00000023614	ENSANGT00000023614				2.143
ENSANGT00000023652	ODORANT BINDING PROTEIN G.15D.B	2.544
ENSANGT00000023652	ODORANT BINDING PROTEIN G.15D.B				2.519
ENSANGT00000023672	ENSANGT00000023672	2.078
ENSANGT00000023700	CHITIN BINDING PERITROPHIN A	13.583
ENSANGT00000023730	CELLULAR RETINALDEHYDE BINDING CRALBP				2.012
ENSANGT00000023822	DNA CYTOSINE 5 METHYLTRANSFERASE 2 DNMT2 DNA METHYLTRANSFERASE HOMOLOG DNA MTASE HOMOLOG M	2.665
ENSANGT00000023844	KINASE	2.675
ENSANGT00000023860	SOLUTE CARRIER FAMILY 13 MEMBER 2 NA + /DICARBOXYLATE COTRANSPORTER NADC		2.228
ENSANGT00000023864	ENSANGT00000023864			2.073
ENSANGT00000024079	ENSANGT00000024079			2.266
ENSANGT00000024183	METHYLTRANSFERASE EC_2.1.1.			2.087
ENSANGT00000024249	RNA BINDING REGION RNP 1 (RNA RECOGNITION MOTIF)	4.69
ENSANGT00000024249	RNA BINDING REGION RNP 1 (RNA RECOGNITION MOTIF)			2.036
ENSANGT00000024342	ENSANGT00000024342	2.002
ENSANGT00000024591	SERINE PROTEASE, TRYPSIN FAMILY			2.258
ENSANGT00000024596	ENSANGT00000024596				2.173
ENSANGT00000024644	ENSANGT00000024644				6.513
ENSANGT00000024696	ALPHA 2 MACROGLOBULIN (TEP LIKE)				2.451
ENSANGT00000024786	SERPIN SPI1B				2.047
ENSANGT00000024807	ENSANGT00000024807			2.15
ENSANGT00000025187	FRUCTOSE 1 6 BISPHOSPHATASE EC_3.1.3.11 D FRUCTOSE 1 6 BISPHOSPHATE 1 PHOSPHOHYDROLASE FBPASE	2.456
ENSANGT00000025205	GUANINE NUCLEOTIDE BINDING ALPHA SUBUNIT	2.161
ENSANGT00000025211	RETROVIRUS RELATED POL POLYPROTEIN FROM TRANSPOSON [CONTAINS: PROTEASE EC_3.4.23. ; REVERSE TRANSCRIPTASE EC_2.7.7.49 ; ENDONUCLEASE]			2.183
ENSANGT00000025218	OLFACTORY RECEPTOR, DROSOPHILA	3.112
ENSANGT00000025358	OLFACTORY RECEPTOR, DROSOPHILA	2.143
ENSANGT00000025395	CYTOCHROME P450			2.214
ENSANGT00000025419	ENSANGT00000025419	2.179
ENSANGT00000025439	PGRPLC2			2.008
ENSANGT00000025446	GLYCOSIDE HYDROLASE, FAMILY 5	4.723
ENSANGT00000025465	ENSANGT00000025465				2.277
ENSANGT00000025473	ENSANGT00000025473				2.708
ENSANGT00000025496	ENSANGT00000025496	2.258
ENSANGT00000025596	ENSANGT00000025596	2.016
ENSANGT00000025709	ENSANGT00000025709				2.023
ENSANGT00000025710	RNA DIRECTED DNA POLYMERASE FROM MOBILE ELEMENT JOCKEY EC_2.7.7.49 REVERSE TRANSCRIPTASE				2.123
ENSANGT00000025756	ENSANGT00000025756			2.465
ENSANGT00000025770	CALCIUM BINDING EF HAND				2.375
ENSANGT00000025805	CUTICLE	3.235
ENSANGT00000025841	ZINC FINGER	2.918
ENSANGT00000025847	ATP DEPENDENT CLP PROTEASE ATP BINDING SUBUNIT CLPX MITOCHONDRIAL PRECURSOR			2.018
ENSANGT00000025856	ENSANGT00000025856				2.879
ENSANGT00000025922	CHOLINE KINASE EC_2.7.1.32	2.085
ENSANGT00000025923	ENSANGT00000025923			2.098
ENSANGT00000025937	ENSANGT00000025937	3.885
ENSANGT00000026016	RETROVIRUS RELATED POL POLYPROTEIN FROM TRANSPOSON [CONTAINS: PROTEASE EC_3.4.23. ; REVERSE TRANSCRIPTASE EC_2.7.7.49 ; ENDONUCLEASE]		2.099
ENSANGT00000026039	ACETYLCHOLINE RECEPTOR PROTEIN CHAIN PRECURSOR				2.672
ENSANGT00000026045	SERINE PROTEASE, TRYPSIN FAMILY			2.133
ENSANGT00000026094	FBN	2.238
ENSANGT00000026095	TRANSCRIPTIONAL REGULATOR ATRX X LINKED NUCLEAR	2.292
ENSANGT00000026167	ENSANGT00000026167	2.252
ENSANGT00000026178	ZINC FINGER			2.415
ENSANGT00000026197	ENSANGT00000026197			2.023
ENSANGT00000026200	KETOHEXOKINASE EC_2.7.1.3 HEPATIC FRUCTOKINASE	3.312
ENSANGT00000026219	SERINE CARBOXYPEPTIDASE (S10)	2.518
ENSANGT00000026230	L LACTATE DEHYDROGENASE CHAIN EC_1.1.1.27 LDH		2.014
ENSANGT00000026230	L LACTATE DEHYDROGENASE CHAIN EC_1.1.1.27 LDH				2.279
ENSANGT00000026288	ENSANGT00000026288			2.315
ENSANGT00000026310	RECEPTOR				2.577
ENSANGT00000026335	ENSANGT00000026335	2.304
ENSANGT00000026337	PHOSPHATIDYLCHOLINE STEROL ACYLTRANSFERASE EC_2.3.1.43 LECITHIN CHOLESTEROL ACYLTRANSFERASE PHOSPHOLIPID CHOLESTEROL ACYLTRANSFERASE	2.437
ENSANGT00000026339	CHITIN BINDING PERITROPHIN A		2.833
ENSANGT00000026385	RECEPTOR	2.367
ENSANGT00000026410	TISSUE ALPHA L FUCOSIDASE PRECURSOR				2.053
ENSANGT00000026429	ENSANGT00000026429	2.038
ENSANGT00000026465	ZINC FINGER	3.551
ENSANGT00000026480	RECEPTOR PRECURSOR EC_2.7.1.112	2.025
ENSANGT00000026492	G12 PRECURSOR ANG12				2.352
ENSANGT00000026509	SERINE PROTEASE, TRYPSIN FAMILY	2.149
ENSANGT00000026514	HUNTINGTIN INTERACTING 1 RELATED HIP1 RELATED			2.005
ENSANGT00000026545	ESTERASE	5.72
ENSANGT00000026547	ENSANGT00000026547	3.074
ENSANGT00000026569	XAA PRO AMINOPEPTIDASE 2 PRECURSOR		2.028
ENSANGT00000026569	XAA PRO AMINOPEPTIDASE 2 PRECURSOR				2.309
ENSANGT00000026576	ENSANGT00000026576			2.017
ENSANGT00000026611	ENSANGT00000026611				2.236
ENSANGT00000026616	ENSANGT00000026616	2.516
ENSANGT00000026639	HALOACID DEHALOGENASE LIKE HYDROLASE	2.233
ENSANGT00000026651	ALKALINE PHOSPHATASE PRECURSOR EC_3.1.3.1	3.302
ENSANGT00000026660	ENSANGT00000026660				2.001
ENSANGT00000026677	ATP SYNTHASE BETA CHAIN MITOCHONDRIAL PRECURSOR EC_3.6.3.14	3.446
ENSANGT00000026691	RAS RELATED RAB			2.05
ENSANGT00000026711	ZINC FINGER 291		2.249
ENSANGT00000026720	ENSANGT00000026720	2.96
ENSANGT00000026744	ENSANGT00000026744			2.016
ENSANGT00000026755	ENSANGT00000026755	2.053
ENSANGT00000026762	ENSANGT00000026762				2.129
ENSANGT00000026784	ENSANGT00000026784			2.042
ENSANGT00000026794	ENSANGT00000026794				2.037
ENSANGT00000026902	NEUTRAL ZINC METALLOPEPTIDASES, ZINC BINDING REGION	2.418
ENSANGT00000026966	ENSANGT00000026966			2.574
ENSANGT00000027019	ENSANGT00000027019			2.181
ENSANGT00000027041	ENSANGT00000027041	2.341
ENSANGT00000027052	CHITIN BINDING PERITROPHIN A	2.53
ENSANGT00000027072	CYTOCHROME C				2.23
ENSANGT00000027077	TAR RNA BINDING 2 RNA BINDING			2.304
ENSANGT00000027134	ENSANGT00000027134				2.164
ENSANGT00000027149	PREPHENATE DEHYDROGENASE	2.49
ENSANGT00000027160	ENSANGT00000027160	2.356
ENSANGT00000027186	CADHERIN DOMAIN				2.046
ENSANGT00000027216	ENSANGT00000027216			2.427
ENSANGT00000027226	CUTICLE	3.699
ENSANGT00000027243	ENSANGT00000027243			2.222
ENSANGT00000027262	ESTERASE	2.144
ENSANGT00000027277	ENSANGT00000027277	2.198
ENSANGT00000027417	ENSANGT00000027417			2.092
ENSANGT00000027482	ENSANGT00000027482	2.031
ENSANGT00000027610	ENSANGT00000027610	2.26
ENSANGT00000027696	ENSANGT00000027696	2.27
ENSANGT00000027716	ENSANGT00000027716	2.028
ENSANGT00000027731	ENSANGT00000027731	3.088
ENSANGT00000027801	ENSANGT00000027801			2.049
ENSANGT00000027947	ENSANGT00000027947	2.849
ENSANGT00000027970	ZINC FINGER			2.201
ENSANGT00000027977	ENSANGT00000027977	2.171
ENSANGT00000027987	ENSANGT00000027987			2.055
ENSANGT00000028027	MOLYBDENUM COFACTOR BIOSYNTHESIS	2.572
ENSANGT00000028076	ENSANGT00000028076	2.373
ENSANGT00000028223	ENSANGT00000028223		2.182
ENSANGT00000028223	ENSANGT00000028223				2.023
ENSANGT00000028236	ENSANGT00000028236				2.852
ENSANGT00000028238	ENSANGT00000028238	2.706
ENSANGT00000028267	ENSANGT00000028267	4.448
ENSANGT00000028274	ENSANGT00000028274	2.234
ENSANGT00000028278	ENSANGT00000028278	3.579
ENSANGT00000028323	ENSANGT00000028323				2.242
ENSANGT00000028363	DNA BINDING				2.301
ENSANGT00000028403	ENSANGT00000028403				2.271
ENSANGT00000028418	CYCLIC AMP DEPENDENT TRANSCRIPTION FACTOR ATF 6 BETA ACTIVATING TRANSCRIPTION FACTOR 6 BETA ATF6 BETA CAMP RESPONSIVE ELEMENT BINDING 1 CAMP RESPONSE ELEMENT BINDING RELATED CREB RP	4.621
ENSANGT00000028510	ENSANGT00000028510	2.661
ENSANGT00000028512	ENSANGT00000028512				2.534
ENSANGT00000028525	MITOTIC CHECKPOINT SERINE/THREONINE KINASE BUB1 EC_2.7.1.37 BUB1A			2.043
ENSANGT00000028539	ARGINYL TRNA SYNTHETASE			2.391
ENSANGT00000028542	ENSANGT00000028542	2.807
ENSANGT00000028560	MYOSIN	2.29
ENSANGT00000028577	ENSANGT00000028577	2.147
ENSANGT00000028581	ENSANGT00000028581		2.423
ENSANGT00000028587	SERINE PROTEASE				2.502
ENSANGT00000028598	ENSANGT00000028598			2.012
ENSANGT00000028724	NA+ CHANNEL, AMILORIDE SENSITIVE				2.973
ENSANGT00000028725	ENSANGT00000028725				2.224
ENSANGT00000028737	ENSANGT00000028737	2.348
ENSANGT00000028759	PEPTIDASE	2.166
ENSANGT00000028767	ORGANIC CATION/CARNITINE TRANSPORTER 2 SOLUTE CARRIER FAMILY 22 MEMBER 5 HIGH AFFINITY SODIUM DEPENDENT CARNITINE COTRANSPORTER	2.18
ENSANGT00000028794	ENSANGT00000028794			2.141
ENSANGT00000028872	MYOSIN			2.176
ENSANGT00000028883	UBIQUITIN ASSOCIATED DOMAIN				2.035
ENSANGT00000028941	ENSANGT00000028941			2.265
ENSANGT00000028980	ENSANGT00000028980	2.489
ENSANGT00000029003	ENSANGT00000029003	2.241
ENSANGT00000029012	ENSANGT00000029012	2.856
ENSANGT00000029031	ENSANGT00000029031	2.134
ENSANGT00000029036	ENSANGT00000029036				2.439
ENSANGT00000029046	ENSANGT00000029046	2.098
ENSANGT00000029056	ENSANGT00000029056	2.007
ENSANGT00000029057	PROHIBITIN		2.013
ENSANGT00000029065	ENSANGT00000029065	2.052
ENSANGT00000029067	ZINC FINGER			2.295
ENSANGT00000029068	ENSANGT00000029068				2
ENSANGT00000029094	ENSANGT00000029094		2.229
ENSANGT00000029136	MOLYBDENUM COFACTOR BIOSYNTHESIS			2.008
ENSANGT00000029153	ENSANGT00000029153				2.266
ENSANGT00000029175	ENSANGT00000029175	2.053
ENSANGT00000029222	ENSANGT00000029222				2.207
ENSANGT00000029256	GLUCOSE DEHYDROGENASE [ACCEPTOR] PRECURSOR			2.116
ENSANGT00000029262	ENSANGT00000029262			2.014
ENSANGT00000029350	MULTIDRUG RESISTANCE ASSOCIATED			2.179
ENSANGT00000029415	ENSANGT00000029415			2.022
ENSANGT00000029450	GLUCOSE DEHYDROGENASE [ACCEPTOR] PRECURSOR	2.288
ENSANGT00000029567	AQUAPORIN WATER CHANNEL AQUAPORIN WATER CHANNEL			2.557
ENSANGT00000029568	ENSANGT00000029568			2.35
ENSANGT00000029574	ETHANOLAMINE PHOSPHATE CYTIDYLYLTRANSFERASE EC_2.7.7.14 PHOSPHORYLETHANOLAMINE TRANSFERASE CTP:PHOSPHOETHANOLAMINE CYTIDYLYLTRANSFERASE	2.445
ENSANGT00000029592	ENSANGT00000029592	3.016
ENSANGT00000029691	AMINOPEPTIDASE N EC_3.4.11.2 MICROSOMAL AMINOPEPTIDASE	2.042
ENSANGT00000029704	SODIUM/CALCIUM EXCHANGER 6 PRECURSOR NA + /CA 2+ EXCHANGE 6				2.28
ENSANGT00000029709	MULTIFUNCTIONAL ADE2 PHOSPHORIBOSYLAMINOIMIDAZOLE CARBOXYLASE	2.981
ENSANGT00000029709	MULTIFUNCTIONAL ADE2 PHOSPHORIBOSYLAMINOIMIDAZOLE CARBOXYLASE		2.082

## Sheet: CARDIA VS POSTERIOR
TRANSCRIPT ID	GENE_HOMOLOGY	VARDIA/POSTERIOR
ENSANGT00000000312	BETA HEXOSAMINIDASE BETA CHAIN PRECURSOR	0.356
ENSANGT00000000462	ENSANGT00000000462	0.346
ENSANGT00000000476	ENSANGT00000000476	0.257
ENSANGT00000000514	ENSANGT00000000514	0.28
ENSANGT00000000611	MITOGEN ACTIVATED KINASE	0.495
ENSANGT00000000699	ALDEHYDE DEHYDROGENASE DIMERIC NADP PREFERRING EC_1.2.1.5 ALDH CLASS 3	0.5
ENSANGT00000000704	ENSANGT00000000704	0.404
ENSANGT00000000797	ZINC FINGER	0.395
ENSANGT00000000879	ENSANGT00000000879	0.432
ENSANGT00000001083	FATTY_ACID_BP,LIPOCLN_CYTFABP	0.493
ENSANGT00000001119	UBIQUITIN CARBOXYL TERMINAL HYDROLASE 3 EC_3.1.2.15 UBIQUITIN THIOLESTERASE 3 UBIQUITIN SPECIFIC PROCESSING PROTEASE 3 DEUBIQUITINATING ENZYME 3	0.498
ENSANGT00000001161	ENDOTHELIN CONVERTING ENZYME 1	0.438
ENSANGT00000001171	HOMEOBOX NKX 6 1	0.463
ENSANGT00000001203	AMINOPEPTIDASE N EC_3.4.11.2 MICROSOMAL AMINOPEPTIDASE	0.49
ENSANGT00000001278	CARBONIC ANHYDRASE EC_4.2.1.1 CARBONATE DEHYDRATASE CA	0.5
ENSANGT00000001572	PHOSPHORYLASE B KINASE ALPHA REGULATORY CHAIN PHOSPHORYLASE KINASE ALPHA SUBUNIT	0.295
ENSANGT00000001582	MONOCARBOXYLATE TRANSPORTER MCT	0.498
ENSANGT00000001690	ENSANGT00000001690	0.491
ENSANGT00000001722	ENSANGT00000001722	0.468
ENSANGT00000001785	HUNCHBACK	0.391
ENSANGT00000001955	ENSANGT00000001955	0.388
ENSANGT00000002001	ENSANGT00000002001	0.256
ENSANGT00000002063	PHEROMONE BINDING RELATED PRECURSOR PBPRP ODORANT BINDING OS	0.451
ENSANGT00000002356	SODIUM/POTASSIUM TRANSPORTING ATPASE BETA 2 CHAIN SODIUM/POTASSIUM DEPENDENT ATPASE BETA 2 SUBUNIT NERVANA 2	0.471
ENSANGT00000002408	POLY RC BINDING ALPHA	0.461
ENSANGT00000002429	ADAMTS PRECURSOR A DISINTEGRIN AND METALLOPROTEINASE WITH THROMBOSPONDIN MOTIFS ADAM TS ADAM	0.336
ENSANGT00000002644	SERINE PROTEASE	0.497
ENSANGT00000002729	AMINOPEPTIDASE N EC_3.4.11.2 MICROSOMAL AMINOPEPTIDASE	0.45
ENSANGT00000002844	CALCIUM/CALMODULIN DEPENDENT KINASE TYPE II CHAIN EC_2.7.1.123 CAM KINASE II CHAIN	0.421
ENSANGT00000002909	DIHYDROFOLATE REDUCTASE EC_1.5.1.3	0.415
ENSANGT00000002937	SPLICING FACTOR ARGININE/SERINE RICH 16 SUPPRESSOR OF WHITE APRICOT HOMOLOG 2	0.453
ENSANGT00000002989	GLUCOSE DEHYDROGENASE [ACCEPTOR] PRECURSOR	0.339
ENSANGT00000003004	ENSANGT00000003004	0.486
ENSANGT00000003024	ENSANGT00000003024	0.452
ENSANGT00000003363	ENSANGT00000003363	0.479
ENSANGT00000003461	ENSANGT00000003461	0.461
ENSANGT00000003834	POTASSIUM VOLTAGE GATED CHANNEL SUBFAMILY H MEMBER VOLTAGE GATED POTASSIUM CHANNEL SUBUNIT KV11 ETHER A GO GO RELATED GENE POTASSIUM CHANNEL ETHER A GO GO RELATED EAG RELATED	0.379
ENSANGT00000004030	SODIUM/HYDROGEN EXCHANGER NA + /H + EXCHANGER NHE	0.221
ENSANGT00000004257	DNA PRIMASE LARGE SUBUNIT EC_2.7.7. DNA PRIMASE 58 KDA SUBUNIT P58	0.458
ENSANGT00000004315	ENSANGT00000004315	3.349
ENSANGT00000004426	ZINC FINGER	0.408
ENSANGT00000004480	ASPARTYL/ASPARAGINYL BETA HYDROXYLASE EC_1.14.11.16 ASPARTATE BETA HYDROXYLASE ASP BETA HYDROXYLASE PEPTIDE ASPARTATE BETA DIOXYGENASE	0.33
ENSANGT00000004628	DEHYDROGENASE/REDUCTASE SDR FAMILY MEMBER 4 EC_1.1.1.184 NADPH DEPENDENT CARBONYL REDUCTASE/NADP RETINOL DEHYDROGENASE CR PHCR PEROXISOMAL SHORT CHAIN ALCOHOL DEHYDROGENASE NADPH DEPENDENT RETINOL DEHYDROGENASE/REDUCTASE NDRD	0.499
ENSANGT00000004877	CHITIN BINDING PERITROPHIN A	0.495
ENSANGT00000004978	LEUCINE RICH REPEAT	0.475
ENSANGT00000004995	LUCIFERIN 4 MONOOXYGENASE EC_1.13.12.7 LUCIFERASE	0.416
ENSANGT00000005216	ZINC FINGER	0.37
ENSANGT00000005229	LEUCINE RICH REPEAT	0.466
ENSANGT00000005322	C TYPE LECTIN CTLSE1	0.423
ENSANGT00000005403	GASTRIN/CHOLECYSTOKININ TYPE B RECEPTOR CCK B RECEPTOR CCK BR	0.43
ENSANGT00000005592	CYCLIN DEPENDENT KINASES REGULATORY SUBUNIT	0.343
ENSANGT00000005718	ESTERASE	0.476
ENSANGT00000005733	SERINE/THREONINE KINASE EC_2.7.1.37 NIMA RELATED KINASE	0.29
ENSANGT00000005756	TRANSIENT RECEPTOR POTENTIAL CHANNEL	0.422
ENSANGT00000005854	MONOOXYGENASE	0.42
ENSANGT00000005894	GLYCOSIDE HYDROLASE	0.443
ENSANGT00000006086	VOLTAGE GATED POTASSIUM CHANNEL BETA SUBUNIT CHANNEL BETA SUBUNIT KV BETA	0.436
ENSANGT00000006403	CGMP DEPENDENT KINASE EC_2.7.1.37 CGK	0.483
ENSANGT00000006552	UBIQUITIN CARBOXYL TERMINAL HYDROLASE 7 EC_3.1.2.15 UBIQUITIN THIOLESTERASE 7 UBIQUITIN SPECIFIC PROCESSING PROTEASE 7 DEUBIQUITINATING ENZYME 7 HERPESVIRUS ASSOCIATED UBIQUITIN SPECIFIC PROTEASE	0.347
ENSANGT00000006830	POTENTIAL PHOSPHOLIPID TRANSPORTING ATPASE EC_3.6.3.1 ATPASE CLASS I TYPE	0.452
ENSANGT00000006836	ENSANGT00000006836	0.48
ENSANGT00000006854	BETA BETA CAROTENE DIOXYGENASE BETA CAROTENE DIOXYGENASE	0.457
ENSANGT00000006891	SERINE/THREONINE KINASE 23 EC_2.7.1.37 MUSCLE SPECIFIC SERINE KINASE 1 MSSK 1	0.403
ENSANGT00000006959	CHITINASE	2.169
ENSANGT00000007010	ENSANGT00000007010	0.469
ENSANGT00000007251	GAMMA AMINOBUTYRIC ACID RECEPTOR SUBUNIT PRECURSOR GABA A RECEPTOR	0.495
ENSANGT00000007331	ZINC FINGER	0.397
ENSANGT00000007471	RECEPTOR, ION TRANSPORT	0.44
ENSANGT00000007570	TUBULIN ALPHA CHAIN	0.454
ENSANGT00000007768	SERINE/THREONINE/TYROSINE INTERACTING PROTEIN TYROSINE PHOSPHATASE	0.474
ENSANGT00000007827	ZINC FINGER	0.304
ENSANGT00000008044	POTASSIUM VOLTAGE GATED CHANNEL SUBFAMILY MEMBER VOLTAGE GATED POTASSIUM CHANNEL SUBUNIT	0.383
ENSANGT00000008072	TEKTIN	0.346
ENSANGT00000008105	UBIQUITIN LIGASE	0.432
ENSANGT00000008130	DNA POLYMERASE GAMMA SUBUNIT 1 EC_2.7.7.7 MITOCHONDRIAL DNA POLYMERASE CATALYTIC SUBUNIT	0.457
ENSANGT00000008131	ACETYLCHOLINE RECEPTOR PROTEIN CHAIN PRECURSOR	0.441
ENSANGT00000008167	CYTOCHROME P450	0.392
ENSANGT00000008416	CYT_B5_REDUCTASE	0.435
ENSANGT00000008439	ENDOTHELIN CONVERTING ENZYME 1	0.408
ENSANGT00000008532	EXOSTOSIN	0.489
ENSANGT00000008560	MYOSIN	0.405
ENSANGT00000008568	ENSANGT00000008568	0.331
ENSANGT00000008588	5' NUCLEOTIDASE PRECURSOR EC_3.1.3.5 ECTO 5' NUCLEOTIDASE 5' NT CD73 ANTIGEN	0.383
ENSANGT00000008643	ENSANGT00000008643	0.443
ENSANGT00000008665	CHROMODOMAIN HELICASE DNA BINDING	0.48
ENSANGT00000008877	ENSANGT00000008877	0.437
ENSANGT00000008943	GNBPA2	0.348
ENSANGT00000008963	TOLL6	0.452
ENSANGT00000009016	TOLL7	0.39
ENSANGT00000009078	KINASE	0.262
ENSANGT00000009108	PEROXISOME PROLIFERATOR ACTIVATED RECEPTOR BINDING	0.386
ENSANGT00000009214	RHO ASSOCIATED KINASE 1 EC_2.7.1.37 RHO ASSOCIATED COILED COIL CONTAINING KINASE 1 P160 ROCK 1 P160ROCK	0.28
ENSANGT00000009228	RECEPTOR PRECURSOR EC_2.7.1.112	0.33
ENSANGT00000009263	KINASE	0.483
ENSANGT00000009284	CELL DIVISION CYCLE 27 HOMOLOG CDC27HS H NUC	0.399
ENSANGT00000009330	NITRIC OXIDE SYNTHASE	0.394
ENSANGT00000009345	ENSANGT00000009345	0.288
ENSANGT00000009346	PEPTIDYL GLYCINE ALPHA AMIDATING MONOOXYGENASE PRECURSOR EC_1.14.17.3	0.369
ENSANGT00000009361	KINESIN	0.418
ENSANGT00000009556	SUG_TRANSPORTER,TCR_TETA	0.468
ENSANGT00000009558	SERINE PROTEASE	0.438
ENSANGT00000009569	PEROXIDASE PRECURSOR	0.355
ENSANGT00000009630	ENSANGT00000009630	2.271
ENSANGT00000009745	RECEPTOR	0.313
ENSANGT00000009751	HEMOCYANIN	0.473
ENSANGT00000009800	ZINC FINGER	0.469
ENSANGT00000009873	NAD DEPENDENT DEACETYLASE SIRTUIN 7 EC_3.5.1. SIR2 7	0.406
ENSANGT00000009880	UBIQUITIN CARBOXYL TERMINAL HYDROLASE EC_3.1.2.15 UBIQUITIN THIOLESTERASE UBIQUITIN SPECIFIC PROCESSING PROTEASE DEUBIQUITINATING ENZYME	0.358
ENSANGT00000009889	DNA POLYMERASE CATALYTIC SUBUNIT EC_2.7.7.7	0.398
ENSANGT00000009924	LAMININ	0.371
ENSANGT00000009997	THIOREDOXIN PEROXIDASE THIOREDOXIN DEPENDENT PEROXIDE REDUCTASE	0.363
ENSANGT00000010010	S METHYL 5 THIOADENOSINE PHOSPHORYLASE EC_2.4.2.28 5' METHYLTHIOADENOSINE PHOSPHORYLASE MTA PHOSPHORYLASE MTAPASE	0.469
ENSANGT00000010031	TRANSPORTER	0.425
ENSANGT00000010039	ACYL COENZYME A OXIDASE PEROXISOMAL EC_1.3.3.6 COA OXIDASE	0.473
ENSANGT00000010053	LEUCINE RICH REPEAT	0.385
ENSANGT00000010087	ENSANGT00000010087	2.498
ENSANGT00000010093	RAS RELATED RAB	0.462
ENSANGT00000010106	ENSANGT00000010106	0.482
ENSANGT00000010110	ENSANGT00000010110	2.183
ENSANGT00000010123	ENSANGT00000010123	0.461
ENSANGT00000010184	MITOCHONDRIAL 60S RIBOSOMAL L3	0.49
ENSANGT00000010268	ENOYL COENZYME A HYDRATASE	0.433
ENSANGT00000010303	WEE1 KINASE EC_2.7.1.112	0.492
ENSANGT00000010318	NADH UBIQUINONE OXIDOREDUCTASE B16 6 SUBUNIT EC_1.6.5.3 EC_1.6.99. 3 COMPLEX I B16 6 CI B16 6 GENE ASSOCIATED WITH RETINOIC INTERFERON INDUCED MORTALITY 19 GRIM 19 CELL DEATH REGULATORY GRIM 19	0.478
ENSANGT00000010319	CASPS7	0.463
ENSANGT00000010323	PGRPLC1	2.117
ENSANGT00000010332	SENESCENCE MARKER 30 SMP 30 REGUCALCIN RC	2.159
ENSANGT00000010335	SERINE PROTEASE	0.212
ENSANGT00000010336	ISOCITRATE DEHYDROGENASE [NAD] SUBUNIT MITOCHONDRIAL PRECURSOR EC_1.1.1.41 ISOCITRIC DEHYDROGENASE NAD+ SPECIFIC ICDH	0.476
ENSANGT00000010385	GLYPICAN PRECURSOR	0.464
ENSANGT00000010395	UBIQUITIN	0.465
ENSANGT00000010401	SERINE PROTEASE	0.397
ENSANGT00000010404	TRANSCRIPTION FACTOR SOX	0.462
ENSANGT00000010413	PHOSPHATASE INHIBITOR 2 IPP 2	0.476
ENSANGT00000010441	PGRPLA	0.457
ENSANGT00000010447	ZINC FINGER	0.469
ENSANGT00000010486	D GALACTOSIDE/L RHAMNOSE BINDING SUEL LECTIN DOMAIN	0.329
ENSANGT00000010496	SP CLIPB12	0.368
ENSANGT00000010507	SERPIN SRPN5	0.445
ENSANGT00000010517	VACUOLAR ATP SYNTHASE SUBUNIT D EC_3.6.3.14 V ATPASE D SUBUNIT VACUOLAR PROTON PUMP D SUBUNIT V ATPASE 28 KDA ACCESSORY	0.235
ENSANGT00000010531	FORKHEAD BOX	0.494
ENSANGT00000010533	KINASE	0.384
ENSANGT00000010558	CYTOCHROME P450	0.372
ENSANGT00000010559	GAMMA SECRETASE SUBUNIT PEN 2	0.369
ENSANGT00000010565	U6 SNRNA ASSOCIATED SM LSM7	0.475
ENSANGT00000010633	TETRATRICOPEPTIDE REPEAT 8 BARDET BIEDL SYNDROME 8	0.443
ENSANGT00000010645	EQUILIBRATIVE NUCLEOSIDE TRANSPORTER	0.498
ENSANGT00000010672	CELLULAR RETINALDEHYDE BINDING CRALBP	0.414
ENSANGT00000010679	ENSANGT00000010679	0.47
ENSANGT00000010687	28S RIBOSOMAL S16 MRP S16	0.457
ENSANGT00000010719	CUTICLE	0.4
ENSANGT00000010743	C JUN AMINO TERMINAL KINASE INTERACTING 1 JNK INTERACTING 1 JIP 1 JNK MAP KINASE SCAFFOLD 1 ISLET BRAIN 1 IB 1 MITOGEN ACTIVATED KINASE 8 INTERACTING 1	0.44
ENSANGT00000010746	PROPHENOLOXIDASE 7	0.367
ENSANGT00000010748	ENSANGT00000010748	0.499
ENSANGT00000010754	ORNITHINE AMINOTRANSFERASE MITOCHONDRIAL PRECURSOR EC_2.6.1.13 ORNITHINE OXO ACID AMINOTRANSFERASE	0.351
ENSANGT00000010772	G2/MITOTIC SPECIFIC CYCLIN B	0.357
ENSANGT00000010786	ENSANGT00000010786	2.875
ENSANGT00000010793	HEAT SHOCK PROTEIN	0.496
ENSANGT00000010795	ENSANGT00000010795	0.241
ENSANGT00000010808	KINASE	0.493
ENSANGT00000010833	OLIGORIBONUCLEASE	0.404
ENSANGT00000010868	ENSANGT00000010868	0.453
ENSANGT00000010871	OREXIN RECEPTOR TYPE HYPOCRETIN RECEPTOR TYPE	0.479
ENSANGT00000010892	PR DOMAIN ZINC FINGER 13	0.49
ENSANGT00000010930	CALMODULIN	0.458
ENSANGT00000010933	GAMMA 1 SYNTROPHIN G1SYN SYNTROPHIN 4 SYN4	0.407
ENSANGT00000010973	HELICASE	0.393
ENSANGT00000010981	NITRILASE AND FRAGILE HISTIDINE TRIAD FUSION NITFHIT [INCLUDES: BIS 5' ADENOSYL TRIPHOSPHATASE	2.555
ENSANGT00000011006	MALATE DEHYDROGENASE CYTOPLASMIC EC_1.1.1.37	0.464
ENSANGT00000011016	GLYCEROL 3 PHOSPHATE DEHYDROGENASE [NAD+] CYTOPLASMIC EC_1.1.1.8 GPD C GPDH C	0.455
ENSANGT00000011070	ENSANGT00000011070	0.461
ENSANGT00000011107	NAD DEPENDENT DEACETYLASE SIRTUIN EC_3.5.1. SIR2	0.471
ENSANGT00000011119	FARNESYL PYROPHOSPHATE SYNTHETASE FPP SYNTHETASE FPS FARNESYL DIPHOSPHATE SYNTHETASE [INCLUDES: DIMETHYLALLYLTRANSFERASE EC_2.5.1.1 , GERANYLTRANSTRANSFERASE EC_2.5.1. 10 ]	0.462
ENSANGT00000011123	ZINC FINGER	0.421
ENSANGT00000011127	TFIIH BASAL TRANSCRIPTION FACTOR COMPLEX P34 SUBUNIT BASIC TRANSCRIPTION FACTOR 2.34 KDA SUBUNIT BTF2 P34 GENERAL TRANSCRIPTION FACTOR IIH POLYPEPTIDE 3	0.474
ENSANGT00000011139	REGULATOR OF G SIGNALING	0.452
ENSANGT00000011142	ENSANGT00000011142	2.341
ENSANGT00000011192	RECEPTOR PRECURSOR EC_2.7.1.112	0.465
ENSANGT00000011222	ENSANGT00000011222	2.291
ENSANGT00000011245	LEUCYL TRNA SYNTHETASE MITOCHONDRIAL PRECURSOR EC_6.1.1.4 LEUCINE TRNA LIGASE LEURS	0.495
ENSANGT00000011248	FBN9	2.26
ENSANGT00000011252	FBN8	2.07
ENSANGT00000011262	FBNA1	0.469
ENSANGT00000011264	ZINC FINGER	0.352
ENSANGT00000011265	FBN2	0.447
ENSANGT00000011276	ENSANGT00000011276	0.278
ENSANGT00000011290	ENSANGT00000011290	0.49
ENSANGT00000011297	ENSANGT00000011297	0.429
ENSANGT00000011299	UBIQUITIN CARBOXYL TERMINAL HYDROLASE 10 EC_3.1.2.15 UBIQUITIN THIOLESTERASE 10 UBIQUITIN SPECIFIC PROCESSING PROTEASE 10 DEUBIQUITINATING ENZYME 10	0.394
ENSANGT00000011301	RECEPTOR	0.431
ENSANGT00000011312	KINASE	0.494
ENSANGT00000011325	SOLUTE CARRIER ORGANIC ANION TRANSPORTER FAMILY MEMBER SOLUTE CARRIER FAMILY 21 MEMBER ORGANIC ANION TRANSPORTER ORGANIC ANION TRANSPORTING POLYPEPTIDE	0.486
ENSANGT00000011330	ABNORMAL EMBRYOGENESIS 5	0.454
ENSANGT00000011363	CALPONIN LIKE	0.448
ENSANGT00000011370	TRANSPORTER	0.34
ENSANGT00000011388	FRIZZLED PRECURSOR FRIZZLED FZ	0.359
ENSANGT00000011399	ATP DEPENDENT HELICASE	0.388
ENSANGT00000011414	LEUCINE RICH REPEAT	0.429
ENSANGT00000011430	RNA POLYMERASE II ELONGATION FACTOR ELL ELEVEN NINETEEN LYSINE RICH LEUKEMIA	0.418
ENSANGT00000011432	DNA REPLICATION LICENSING FACTOR	0.407
ENSANGT00000011434	C TYPE LECTIN CTL3	0.487
ENSANGT00000011452	G2/MITOTIC SPECIFIC CYCLIN B	0.477
ENSANGT00000011478	FBN28	0.482
ENSANGT00000011479	ZINC FINGER	0.405
ENSANGT00000011547	INSECT PHEROMONE BINDING FAMILY A10/OS D	0.433
ENSANGT00000011554	ATP DEPENDENT HELICASE	0.488
ENSANGT00000011592	NUCLEAR PORE COMPLEX NUP205 NUCLEOPORIN NUP205.205 KDA NUCLEOPORIN	0.404
ENSANGT00000011624	PEPTIDASE	0.421
ENSANGT00000011635	SERINE/THREONINE KINASE EC_2.7.1.37 KINASE WITH NO LYSINE KINASE LYSINE DEFICIENT	0.368
ENSANGT00000011661	GLUTATHIONE S TRANSFERASE	2.364
ENSANGT00000011672	MALTASE PRECURSOR	2.155
ENSANGT00000011695	CARBOXYPEPTIDASE	0.469
ENSANGT00000011721	ANGIOTENSIN CONVERTING ENZYME PRECURSOR	0.416
ENSANGT00000011722	ENSANGT00000011722	4.204
ENSANGT00000011736	RIBOSOMAL_S14	0.467
ENSANGT00000011761	ENSANGT00000011761	0.391
ENSANGT00000011770	GLUTATHIONE S TRANSFERASE	0.454
ENSANGT00000011833	MONOCARBOXYLATE TRANSPORTER MCT	0.499
ENSANGT00000011836	LIPASE	0.492
ENSANGT00000011912	ZINC FINGER	0.475
ENSANGT00000011926	DNA TOPOISOMERASE III EC_5.99.1.2	0.494
ENSANGT00000011959	SORTING NEXIN 27	0.359
ENSANGT00000011963	CECROPIN CEC2/CECC	2.208
ENSANGT00000011975	SERINE PROTEASE	0.439
ENSANGT00000011995	CECROPIN CEC3/CECB	2.967
ENSANGT00000012012	DOPAMINE BETA MONOOXYGENASE PRECURSOR EC_1.14.17.1 DOPAMINE BETA HYDROXYLASE DBH	0.431
ENSANGT00000012045	D AMINO ACID OXIDASE EC_1.4.3.3 DAMOX DAO DAAO	2.127
ENSANGT00000012175	DGCR8 DIGEORGE SYNDROME CRITICAL REGION 8	0.421
ENSANGT00000012179	CYTOCHROME P450	0.407
ENSANGT00000012189	ENSANGT00000012189	2.109
ENSANGT00000012193	ZINC FINGER	0.485
ENSANGT00000012201	SERINE PROTEASE	0.387
ENSANGT00000012259	SODIUM/POTASSIUM/CALCIUM EXCHANGER PRECURSOR NA + /K + /CA 2+ EXCHANGE RETINAL NA CA+K EXCHANGER	2.067
ENSANGT00000012295	SORTING NEXIN	0.438
ENSANGT00000012315	ENSANGT00000012315	2.307
ENSANGT00000012337	ETHANOLAMINE PHOSPHATE CYTIDYLYLTRANSFERASE EC_2.7.7.14 PHOSPHORYLETHANOLAMINE TRANSFERASE CTP:PHOSPHOETHANOLAMINE CYTIDYLYLTRANSFERASE	2.567
ENSANGT00000012345	ENSANGT00000012345	0.48
ENSANGT00000012395	MYOSIN	0.484
ENSANGT00000012411	ZINC FINGER	0.342
ENSANGT00000012437	SHORT CHAIN DEHYDROGENASE/REDUCTASE	0.455
ENSANGT00000012471	REGULATOR OF G SIGNALING	0.467
ENSANGT00000012482	CYTOCHROME P450	0.439
ENSANGT00000012485	SODIUM/POTASSIUM/CALCIUM EXCHANGER PRECURSOR NA + /K + /CA 2+ EXCHANGE RETINAL NA CA+K EXCHANGER	0.431
ENSANGT00000012534	LOW DENSITY LIPOPROTEIN RECEPTOR	2.182
ENSANGT00000012536	HOMEOBOX,LIM,HTH_LAMBREPRESSR	0.419
ENSANGT00000012544	ENSANGT00000012544	0.302
ENSANGT00000012595	BETA 1 3 GALACTOSYLTRANSFERASE 5 EC_2.4.1. BETA 1 3 GALTASE 5 BETA3GAL T5 B3GAL T5 UDP GALACTOSE:BETA N ACETYLGLUCOSAMINE BETA 1 3 GALACTOSYLTRANSFERASE 5 UDP GAL:BETA GLCNAC BETA 1 3 GALACTOSYLTRANSFERASE 5 BETA 3 GX T5	0.365
ENSANGT00000012642	SP CLIPB13	2.615
ENSANGT00000012650	HISTIDINE ACID PHOSPHATASE	0.327
ENSANGT00000012664	THIOREDOXIN	0.477
ENSANGT00000012705	CHITIN BINDING PERITROPHIN A	2.625
ENSANGT00000012752	COPIA GAG INT POL [CONTAINS: COPIA VLP PROTEIN, COPIA PROTEASE EC_3.4.23. ]	0.244
ENSANGT00000012760	FRUCTOSE BISPHOSPHATE ALDOLASE EC_4.1.2.13	0.485
ENSANGT00000012765	SERINE/THREONINE KINASE EC_2.7.1.37	0.408
ENSANGT00000012782	ZINC FINGER	0.44
ENSANGT00000012787	ENSANGT00000012787	0.481
ENSANGT00000012804	CUTICLE	2.406
ENSANGT00000012847	MITOCHONDRIAL PROCESSING PEPTIDASE BETA SUBUNIT MITOCHONDRIAL PRECURSOR EC_3.4.24.64 BETA MPP P 52	0.452
ENSANGT00000012886	SERINE PROTEASE GD PRECURSOR EC_3.4.21. GASTRULATION DEFECTIVE	0.439
ENSANGT00000012951	LEUCINE RICH REPEAT	0.498
ENSANGT00000013015	CUTICLE	0.465
ENSANGT00000013027	SYNAPTIC VESICLE 2 SV2	0.349
ENSANGT00000013125	ENSANGT00000013125	0.448
ENSANGT00000013155	CADHERIN DOMAIN	0.483
ENSANGT00000013187	TRANSMEMBRANE 9 SUPERFAMILY MEMBER	0.462
ENSANGT00000013197	IMPORTINB_N	0.434
ENSANGT00000013201	TYR_PHOSPHATASE,DS_PHOSPHATASE,PSEUDOU_SYNTH_1	0.408
ENSANGT00000013205	40S RIBOSOMAL S17	0.371
ENSANGT00000013215	CUTICLE	0.417
ENSANGT00000013231	CYSTINOSIN/ERS1P REPEAT	0.439
ENSANGT00000013255	GAMBICIN	2.091
ENSANGT00000013275	5 FORMYLTETRAHYDROFOLATE CYCLO LIGASE EC_6.3.3.2 5 10 METHENYL TETRAHYDROFOLATE SYNTHETASE METHENYL THF SYNTHETASE MTHFS	0.499
ENSANGT00000013285	3 KETOACYL COA THIOLASE PEROXISOMAL PRECURSOR EC_2.3.1.16 BETA KETOTHIOLASE ACETYL COA ACYLTRANSFERASE PEROXISOMAL 3 OXOACYL COA THIOLASE	0.472
ENSANGT00000013323	CALCIUM BINDING P22 CALCIUM BINDING CHP CALCINEURIN HOMOLOGOUS	0.499
ENSANGT00000013346	ENSANGT00000013346	0.481
ENSANGT00000013354	TYROSINE PHOSPHATASE EC_3.1.3.48	0.492
ENSANGT00000013362	TUDOR DOMAIN CONTAINING 3	0.463
ENSANGT00000013373	PUMILIO/PUF	0.486
ENSANGT00000013392	PERITROPHIN PRECURSOR	2.662
ENSANGT00000013410	MICROSOMAL GLUTATHIONE S TRANSFERASE 1 EC_2.5.1.18 MICROSOMAL GST 1 MICROSOMAL GST I	0.339
ENSANGT00000013411	ENSANGT00000013411	0.459
ENSANGT00000013413	LEUCINE ZIPPER TRANSCRIPTIONAL REGULATOR 1 LZTR 1	0.375
ENSANGT00000013416	SIGNAL RECOGNITION PARTICLE 68 KDA SRP68	0.361
ENSANGT00000013418	DIACYLGLYCEROL KINASE DELTA EC_2.7.1.107 DIGLYCERIDE KINASE DGK DELTA DAG KINASE DELTA 130 KDA DIACYLGLYCEROL KINASE	0.451
ENSANGT00000013445	AMP DEPENDENT SYNTHETASE AND LIGASE	0.386
ENSANGT00000013446	CIRCADIAN CLOCK CONTROLLED PRECURSOR	3.134
ENSANGT00000013488	KINESIN	0.477
ENSANGT00000013490	DNAJ HOMOLOG SUBFAMILY A MEMBER 3 MITOCHONDRIAL PRECURSOR TUMOROUS IMAGINAL DISCS TID56 HOMOLOG DNAJ TID 1 1	0.451
ENSANGT00000013513	ADAPTER RELATED COMPLEX 1 SIGMA SUBUNIT OF AP 1 CLATHRIN	0.414
ENSANGT00000013526	RECEPTOR PRECURSOR EC_2.7.1.112	0.319
ENSANGT00000013539	HISTONE LYSINE N METHYLTRANSFERASE H3 LYSINE 79 SPECIFIC EC_2.1.1.43 HISTONE H3 K79 METHYLTRANSFERASE H3 K79 HMTASE DOT1	0.49
ENSANGT00000013571	CYTOCHROME P450	0.475
ENSANGT00000013599	ENSANGT00000013599	2.631
ENSANGT00000013735	ENSANGT00000013735	0.41
ENSANGT00000013763	LARGE NEUTRAL AMINO ACIDS TRANSPORTER SMALL SUBUNIT L TYPE AMINO ACID TRANSPORTER	0.406
ENSANGT00000013791	ENSANGT00000013791	0.445
ENSANGT00000013815	ZINC FINGER	0.499
ENSANGT00000013857	SERINE PROTEASE	0.398
ENSANGT00000013902	HOMEOBOX	0.492
ENSANGT00000013926	LIPOATE LIGASE MITOCHONDRIAL PRECURSOR EC 6 LIPOATE BIOSYNTHESIS LIPOYL LIGASE LIPOYLTRANSFERASE	0.452
ENSANGT00000013930	IMPORTIN ALPHA SUBUNIT KARYOPHERIN ALPHA SUBUNIT	0.42
ENSANGT00000013948	PGRPLB	0.253
ENSANGT00000013949	26S PROTEASOME NON ATPASE REGULATORY SUBUNIT 7 26S PROTEASOME REGULATORY SUBUNIT S12 PROTEASOME SUBUNIT P40 MOV34	0.394
ENSANGT00000013957	40S RIBOSOMAL S15 RIG	0.422
ENSANGT00000013959	60S RIBOSOMAL L7	0.398
ENSANGT00000014025	PEPTIDYL PROLYL CIS TRANS ISOMERASE EC_5.2.1.8 PPIASE ROTAMASE	0.472
ENSANGT00000014041	ZINC FINGER	2.501
ENSANGT00000014089	RNA_REC_MOT	0.34
ENSANGT00000014108	ENSANGT00000014108	0.467
ENSANGT00000014113	PANTOTHENATE KINASE EC_2.7.1.33 PANTOTHENIC ACID KINASE	0.378
ENSANGT00000014114	CORTICOTROPIN RELEASING FACTOR RECEPTOR 1 PRECURSOR CRF R CRF1 CORTICOTROPIN RELEASING HORMONE RECEPTOR 1 CRH R 1	0.472
ENSANGT00000014116	RUNT RELATED TRANSCRIPTION FACTOR CORE BINDING FACTOR ALPHA SUBUNIT CBF ALPHA ACUTE MYELOID LEUKEMIA ONCOGENE AML POLYOMAVIRUS ENHANCER BINDING 2 ALPHA SUBUNIT PEBP2 ALPHA PEA2 ALPHA SL3 3 ENHANCER FACTOR 1 ALPHA SUBUNIT SL3/AKV CORE BINDING FACTOR ALPHA	0.435
ENSANGT00000014131	KININOGEN	2.276
ENSANGT00000014152	SERINE PROTEASE	3.615
ENSANGT00000014168	ENSANGT00000014168	0.492
ENSANGT00000014195	SERINE PROTEASE PRECURSOR EC_3.4	0.431
ENSANGT00000014210	ENSANGT00000014210	0.344
ENSANGT00000014221	MYOSIN	0.451
ENSANGT00000014344	BETA UREIDOPROPIONASE EC_3.5.1.6 BETA ALANINE SYNTHASE N CARBAMOYL BETA ALANINE AMIDOHYDROLASE	0.482
ENSANGT00000014362	ENSANGT00000014362	3.291
ENSANGT00000014378	GLYCINE DEHYDROGENASE [DECARBOXYLATING] MITOCHONDRIAL PRECURSOR EC_1.4.4.2 GLYCINE DECARBOXYLASE GLYCINE CLEAVAGE SYSTEM P	3.298
ENSANGT00000014402	FBNA2	0.452
ENSANGT00000014450	ORNITHINE AMINOTRANSFERASE MITOCHONDRIAL PRECURSOR EC_2.6.1.13 ORNITHINE OXO ACID AMINOTRANSFERASE	0.464
ENSANGT00000014539	ENSANGT00000014539	0.26
ENSANGT00000014550	ENSANGT00000014550	0.329
ENSANGT00000014551	NADH UBIQUINONE OXIDOREDUCTASE MLRQ SUBUNIT EC_1.6.5.3 EC_1.6.99. 3 COMPLEX I MLRQ CI MLRQ	0.329
ENSANGT00000014553	MYOSIN	0.454
ENSANGT00000014554	CELLULAR RETINALDEHYDE BINDING CRALBP	0.46
ENSANGT00000014609	UDP GLUCOSE 6 DEHYDROGENASE EC_1.1.1.22 UDP GLC DEHYDROGENASE UDP GLCDH UDPGDH	0.37
ENSANGT00000014704	DNA_POL	0.498
ENSANGT00000014713	ENSANGT00000014713	2.959
ENSANGT00000014729	5 AMINOLEVULINIC ACID SYNTHASE ERYTHROID SPECIFIC MITOCHONDRIAL PRECURSOR EC_2.3.1.37 DELTA AMINOLEVULINATE SYNTHASE DELTA ALA SYNTHETASE ALAS E	0.446
ENSANGT00000014736	TRIACYLGLYCEROL LIPASE GASTRIC PRECURSOR EC_3.1.1.3 GASTRIC LIPASE GL	0.448
ENSANGT00000014807	ATPASE	0.266
ENSANGT00000014818	MITOGEN ACTIVATED KINASE KINASE KINASE 4 EC_2.7.1. MAPK/ERK KINASE KINASE 4 MEK KINASE 4 MEKK 4	0.481
ENSANGT00000014841	ENSANGT00000014841	0.462
ENSANGT00000014843	CYTOCHROME P450	0.389
ENSANGT00000014849	LOW DENSITY LIPOPROTEIN RECEPTOR	0.463
ENSANGT00000014881	ADP ATP CARRIER ADP/ATP TRANSLOCASE ADENINE NUCLEOTIDE TRANSLOCATOR ANT	2.291
ENSANGT00000014884	ENSANGT00000014884	0.498
ENSANGT00000014885	VACUOLAR ATP SYNTHASE SUBUNIT E EC_3.6.3.14 V ATPASE E SUBUNIT VACUOLAR PROTON PUMP E SUBUNIT V ATPASE KDA SUBUNIT	0.367
ENSANGT00000014945	TRAFFICKING PARTICLE COMPLEX SUBUNIT 6B	0.496
ENSANGT00000014957	HOMEOBOX EVEN SKIPPED HOMOLOG EVX	0.465
ENSANGT00000015033	ZINC FINGER	0.459
ENSANGT00000015066	LEUCINE RICH REPEAT	2.329
ENSANGT00000015081	RAS RELATED RAB	0.493
ENSANGT00000015082	DIPEPTIDYL PEPTIDASE	0.474
ENSANGT00000015114	TRANSCRIPTIONAL REGULATOR ATRX X LINKED NUCLEAR	0.469
ENSANGT00000015143	TYR_PHOSPHATASE	0.355
ENSANGT00000015145	ANNEXIN ANNEXIN	0.486
ENSANGT00000015166	ENSANGT00000015166	2.011
ENSANGT00000015204	SCAVENGER RECEPTOR SCRC1	0.389
ENSANGT00000015209	ENSANGT00000015209	0.326
ENSANGT00000015218	LEUCINE RICH REPEAT	0.471
ENSANGT00000015228	HETEROGENEOUS NUCLEAR RIBONUCLEOPROTEIN K	0.493
ENSANGT00000015254	CYTOCHROME P450	0.485
ENSANGT00000015266	ENSANGT00000015266	0.459
ENSANGT00000015272	CERAMIDASE_ALK	0.441
ENSANGT00000015307	FAS APOPTOTIC INHIBITORY MOLECULE 1	0.283
ENSANGT00000015335	ALDO KETO REDUCTASE FAMILY 1 MEMBER	0.425
ENSANGT00000015374	ENSANGT00000015374	0.279
ENSANGT00000015393	CHITIN BINDING PERITROPHIN A	2.673
ENSANGT00000015396	ZINC FINGER	0.468
ENSANGT00000015421	ENSANGT00000015421	0.419
ENSANGT00000015442	ENSANGT00000015442	0.447
ENSANGT00000015460	ATP DEPENDENT RNA HELICASE	0.498
ENSANGT00000015471	ZINC FINGER	0.488
ENSANGT00000015478	ANNEXIN ANNEXIN	0.462
ENSANGT00000015482	ANNEXIN ANNEXIN	0.435
ENSANGT00000015558	ACETYLCHOLINE RECEPTOR PROTEIN CHAIN PRECURSOR	0.446
ENSANGT00000015566	ALANINE GLYOXYLATE AMINOTRANSFERASE 2 MITOCHONDRIAL PRECURSOR EC_2.6.1.44 R 3 AMINO 2 METHYLPROPIONATE PYRUVATE TRANSAMINASE EC_2.6.1. 40 AGT 2 BETA ALANINE PYRUVATE AMINOTRANSFERASE BETA ALAAT II D AIBAT	0.489
ENSANGT00000015602	ENSANGT00000015602	2.196
ENSANGT00000015608	UDP GLUCURONOSYLTRANSFERASE 1 PRECURSOR MICROSOMAL EC_2.4.1.17 UDPGT UGT1 UGT1	0.473
ENSANGT00000015621	DEFENSIN	2.328
ENSANGT00000015648	ALKALINE PHOSPHATASE PRECURSOR EC_3.1.3.1	0.493
ENSANGT00000015709	ENSANGT00000015709	0.446
ENSANGT00000015762	ZINC FINGER	0.38
ENSANGT00000015802	SERINE PROTEASE	4.279
ENSANGT00000015803	BTB/POZ DOMAIN	0.484
ENSANGT00000015859	SERINE PROTEASE	0.421
ENSANGT00000015953	ENSANGT00000015953	0.287
ENSANGT00000015987	UDP GLUCURONOSYLTRANSFERASE 1 PRECURSOR MICROSOMAL EC_2.4.1.17 UDPGT UGT1 UGT1	0.464
ENSANGT00000015996	SERINE PYRUVATE AMINOTRANSFERASE EC_2.6.1.51 SPT ALANINE GLYOXYLATE AMINOTRANSFERASE EC_2.6.1. 44 AGT	0.226
ENSANGT00000016027	PEPTIDYL PROLYL CIS TRANS ISOMERASE EC_5.2.1.8 PPIASE ROTAMASE	0.431
ENSANGT00000016057	HOMEOBOX HOX	0.388
ENSANGT00000016082	LIPRIN BETA 1 TYROSINE PHOSPHATASE RECEPTOR TYPE F POLYPEPTIDE INTERACTING BINDING 1 PTPRF INTERACTING BINDING 1	0.409
ENSANGT00000016088	TUBULIN TYROSINE LIGASE	0.467
ENSANGT00000016126	OLIGOPEPTIDE TRANSPORTER PEPTIDE TRANSPORTER H+/PEPTIDE COTRANSPORTER	0.382
ENSANGT00000016155	ENSANGT00000016155	0.456
ENSANGT00000016189	ENSANGT00000016189	0.472
ENSANGT00000016194	ENSANGT00000016194	2.265
ENSANGT00000016209	BETA HEXOSAMINIDASE BETA CHAIN PRECURSOR EC_3.2.1.52 N ACETYL BETA GLUCOSAMINIDASE BETA N ACETYLHEXOSAMINIDASE HEXOSAMINIDASE B	0.384
ENSANGT00000016221	GNBPB4	0.329
ENSANGT00000016276	HISTONE LYSINE N METHYLTRANSFERASE H4 LYSINE 20 SPECIFIC EC_2.1.1.43 HISTONE H4 K20 METHYLTRANSFERASE H4 K20 HMTASE	0.454
ENSANGT00000016283	TEP6	0.312
ENSANGT00000016322	ENSANGT00000016322	0.327
ENSANGT00000016355	GLYCOSIDASE	0.441
ENSANGT00000016370	ADAPTER RELATED COMPLEX 1 GAMMA 1 SUBUNIT	0.292
ENSANGT00000016419	MULTIDRUG RESISTANCE ASSOCIATED	0.307
ENSANGT00000016470	POLYPEPTIDE N ACETYLGALACTOSAMINYLTRANSFERASE EC_2.4.1.41 UDP ACETYLGALACTOSAMINYLTRANSFERASE UDP GALNAC:POLYPEPTIDE N ACETYLGALACTOSAMINYLTRANSFERASE GALNAC T1	0.345
ENSANGT00000016487	ENSANGT00000016487	0.457
ENSANGT00000016526	PEPTIDASE	0.289
ENSANGT00000016574	ENSANGT00000016574	2.19
ENSANGT00000016578	DNA POLYMERASE IOTA EC_2.7.7.7 RAD30 HOMOLOG B	0.455
ENSANGT00000016623	ZINC FINGER	0.5
ENSANGT00000016631	ENSANGT00000016631	2.339
ENSANGT00000016696	GAMMA TUBULIN COMPLEX COMPONENT 4	0.45
ENSANGT00000016718	AQUAPORIN WATER CHANNEL AQUAPORIN WATER CHANNEL	0.438
ENSANGT00000016750	RNA_POL_RPA43	0.404
ENSANGT00000016850	GLUTATHIONE S TRANSFERASE	0.257
ENSANGT00000016853	TEP15	0.453
ENSANGT00000016857	TEP1	2.87
ENSANGT00000016890	BINDING	0.398
ENSANGT00000016955	PROPHENOLOXIDASE 1	2.372
ENSANGT00000016963	ENSANGT00000016963	2.174
ENSANGT00000016974	ENSANGT00000016974	0.277
ENSANGT00000017068	AQUAPORIN WATER CHANNEL AQUAPORIN WATER CHANNEL	0.261
ENSANGT00000017083	ENSANGT00000017083	2.805
ENSANGT00000017084	ENSANGT00000017084	0.232
ENSANGT00000017105	26S PROTEASE REGULATORY SUBUNIT	0.496
ENSANGT00000017184	SP CLIPD7	0.493
ENSANGT00000017208	SERINE PROTEASE	0.418
ENSANGT00000017216	NUCLEAR RECEPTOR ROR NUCLEAR RECEPTOR RZR	0.437
ENSANGT00000017234	SHORT TRANSIENT RECEPTOR POTENTIAL CHANNEL	0.41
ENSANGT00000017297	MANNOSYL OLIGOSACCHARIDE 1 2 ALPHA MANNOSIDASE IA EC_3.2.1.113 PROCESSING ALPHA 1 2 MANNOSIDASE IA ALPHA 1 2 MANNOSIDASE IA MANNOSIDASE ALPHA CLASS 1A MEMBER 1 MAN 9 ALPHA MANNOSIDASE	0.43
ENSANGT00000017357	HYPOXIA INDUCIBLE FACTOR ALPHA	0.407
ENSANGT00000017360	SERINE/THREONINE KINASE TOUSLED EC_2.7.1.37 TOUSLED KINASE	0.486
ENSANGT00000017380	ESTERASE	0.402
ENSANGT00000017381	ALPHA FETOPROTEIN ENHANCER BINDING AT MOTIF BINDING FACTOR AT BINDING TRANSCRIPTION FACTOR 1	0.452
ENSANGT00000017516	ENSANGT00000017516	0.424
ENSANGT00000017557	SERINE PROTEASE	0.486
ENSANGT00000017558	60S RIBOSOMAL L35	0.445
ENSANGT00000017570	MITOCHONDRIAL IMPORT INNER MEMBRANE TRANSLOCASE SUBUNIT	0.389
ENSANGT00000017576	ENSANGT00000017576	0.5
ENSANGT00000017618	40S RIBOSOMAL S25	0.459
ENSANGT00000017643	RAS RELATED RAB	0.469
ENSANGT00000017662	RECEPTOR PRECURSOR EC_2.7.1.37	0.391
ENSANGT00000017665	BCL2	0.438
ENSANGT00000017702	60S RIBOSOMAL L32	0.42
ENSANGT00000017706	ENSANGT00000017706	0.436
ENSANGT00000017722	GLUCOCORTICOID RECEPTOR DNA BINDING FACTOR 1 GAP P190	0.415
ENSANGT00000017728	MYELIN TRANSCRIPTION FACTOR 1 MYT1 MYTI PROTEOLIPID BINDING PLPB1	0.479
ENSANGT00000017734	PHOSPHOLIPASE A2 EC_3.1.1.4 PHOSPHATIDYLCHOLINE 2 ACYLHYDROLASE	0.47
ENSANGT00000017759	SPLICING FACTOR 3B SUBUNIT 3 SPLICEOSOME ASSOCIATED 130 SAP 130 S PRE SPLICING FACTOR SF3B 130 KDA SUBUNIT STAF130	0.461
ENSANGT00000017852	SODIUM/CALCIUM EXCHANGER 6 PRECURSOR NA + /CA 2+ EXCHANGE 6	0.409
ENSANGT00000017857	ENSANGT00000017857	0.49
ENSANGT00000018097	ENSANGT00000018097	2.325
ENSANGT00000018117	TEP9	0.443
ENSANGT00000018121	TEP3	0.449
ENSANGT00000018132	HOMEOBOX	0.479
ENSANGT00000018133	CYSTINOSIN	0.401
ENSANGT00000018143	RECEPTOR NK RECEPTOR NK TACHYKININ RECEPTOR	0.328
ENSANGT00000018163	5' NUCLEOTIDASE PRECURSOR EC_3.1.3.5 ECTO 5' NUCLEOTIDASE 5' NT CD73 ANTIGEN	0.479
ENSANGT00000018184	HISTONE LYSINE N METHYLTRANSFERASE H3 LYSINE 9 SPECIFIC EC_2.1.1.43 HISTONE H3 K9 METHYLTRANSFERASE H3 K9 HMTASE SUPPRESSOR OF VARIEGATION 3 9 HOMOLOG SU VAR 3 9 HOMOLOG	0.433
ENSANGT00000018192	FBN23	0.462
ENSANGT00000018204	SOLUTE CARRIER FAMILY 2 FACILITATED GLUCOSE TRANSPORTER MEMBER GLUCOSE TRANSPORTER TYPE	0.423
ENSANGT00000018206	PROTON ASSOCIATED SUGAR TRANSPORTER A PAST A DELETED IN NEUROBLASTOMA 5 DNB 5	0.469
ENSANGT00000018207	KINASE	0.383
ENSANGT00000018250	RECEPTOR PRECURSOR EC_2.7.1.112	0.334
ENSANGT00000018261	VERY LONG CHAIN ACYL COA SYNTHETASE EC_6.2.1. VERY LONG CHAIN FATTY ACID COA LIGASE	0.419
ENSANGT00000018292	ENSANGT00000018292	0.356
ENSANGT00000018317	TRY5_ANOGA	0.423
ENSANGT00000018326	MONOCARBOXYLATE TRANSPORTER MCT	0.412
ENSANGT00000018334	ZINC FINGER	0.45
ENSANGT00000018354	TRY6_ANOGA	0.308
ENSANGT00000018394	ENSANGT00000018394	0.303
ENSANGT00000018395	LYSOZYME C EC_3.2.1.17 1 4 BETA N ACETYLMURAMIDASE C	2.054
ENSANGT00000018425	GLUCOSAMINE FRUCTOSE 6 PHOSPHATE AMINOTRANSFERASE [ISOMERIZING] 2 EC_2.6.1.16 HEXOSEPHOSPHATE AMINOTRANSFERASE 2 D FRUCTOSE 6 PHOSPHATE AMIDOTRANSFERASE 2 GFAT 2 GFAT2	0.432
ENSANGT00000018437	SIGNAL RECOGNITION PARTICLE 72 KDA SRP72	0.489
ENSANGT00000018439	LYSOZYME C EC_3.2.1.17 1 4 BETA N ACETYLMURAMIDASE C	2.006
ENSANGT00000018467	KINASE	0.495
ENSANGT00000018496	HISTONE H3	0.488
ENSANGT00000018502	VACUOLAR ATP SYNTHASE SUBUNIT G EC_3.6.3.14 V ATPASE G SUBUNIT VACUOLAR PROTON PUMP G SUBUNIT V ATPASE 13 KDA SUBUNIT	0.475
ENSANGT00000018503	40S RIBOSOMAL S27A	0.431
ENSANGT00000018531	ENOLASE EC_4.2.1.11 2 PHOSPHO D GLYCERATE HYDRO LYASE	0.489
ENSANGT00000018617	GALACTOKINASE EC_2.7.1.6 GALACTOSE KINASE	0.396
ENSANGT00000018628	ENSANGT00000018628	0.491
ENSANGT00000018635	POLY A POLYMERASE EC_2.7.7.19 PAP POLYNUCLEOTIDE ADENYLYLTRANSFERASE	0.389
ENSANGT00000018638	ENSANGT00000018638	2.434
ENSANGT00000018651	ACETYLCHOLINE RECEPTOR PROTEIN CHAIN PRECURSOR	0.437
ENSANGT00000018659	CYCLIN DEPENDENT KINASES REGULATORY SUBUNIT	0.492
ENSANGT00000018676	MOTHERS AGAINST DECAPENTAPLEGIC HOMOLOG SMAD MOTHERS AGAINST DPP HOMOLOG	0.47
ENSANGT00000018792	ACETYLCHOLINE RECEPTOR PROTEIN CHAIN PRECURSOR	0.45
ENSANGT00000018841	ADH	0.324
ENSANGT00000018843	EUKARYOTIC PEPTIDE CHAIN RELEASE FACTOR SUBUNIT 1 ERF1 EUKARYOTIC RELEASE FACTOR 1	0.431
ENSANGT00000018848	ENSANGT00000018848	2.088
ENSANGT00000018879	STEROIDOGENIC FACTOR 1 STF 1 SF 1	0.471
ENSANGT00000018909	60S RIBOSOMAL L30	0.469
ENSANGT00000019049	ENSANGT00000019049	0.494
ENSANGT00000019085	POLYPEPTIDE N ACETYLGALACTOSAMINYLTRANSFERASE EC_2.4.1.41 UDP ACETYLGALACTOSAMINYLTRANSFERASE UDP GALNAC:POLYPEPTIDE N ACETYLGALACTOSAMINYLTRANSFERASE GALNAC T1	0.461
ENSANGT00000019166	SYNAPTOJANIN EC_3.1.3.36 SYNAPTIC INOSITOL 1 4 5 TRISPHOSPHATE 5 PHOSPHATASE	0.496
ENSANGT00000019204	ENSANGT00000019204	0.455
ENSANGT00000019251	BETA HEXOSAMINIDASE BETA CHAIN PRECURSOR	0.384
ENSANGT00000019284	ENSANGT00000019284	0.336
ENSANGT00000019355	ENSANGT00000019355	0.466
ENSANGT00000019407	METHYLTRANSFERASE	0.492
ENSANGT00000019431	CA 2+ /CALMODULIN DEPENDENT KINASE PHOSPHATASE EC_3.1.3.16 CAM KINASE PHOSPHATASE CAMKPASE PARTNER OF PIX 2 PHOSPHATASE 1F	0.413
ENSANGT00000019433	LUCIFERIN 4 MONOOXYGENASE EC_1.13.12.7 LUCIFERASE	0.317
ENSANGT00000019440	GTPASE ACTIVATING GAP CEGAP	0.488
ENSANGT00000019442	NADH UBIQUINONE OXIDOREDUCTASE 24 KDA SUBUNIT MITOCHONDRIAL PRECURSOR EC_1.6.5.3 EC_1.6.99. 3	0.48
ENSANGT00000019493	TYROSINE PHOSPHATASE	0.483
ENSANGT00000019515	HETEROGENOUS NUCLEAR RIBONUCLEOPROTEIN U HNRNP U SCAFFOLD ATTACHMENT FACTOR A SAF A	0.499
ENSANGT00000019522	TEP15	0.46
ENSANGT00000019563	FBN37	0.357
ENSANGT00000019575	CALPONIN LIKE	0.419
ENSANGT00000019628	GERANYLGERANYL TRANSFERASE TYPE I BETA SUBUNIT EC_2.5.1.59 TYPE I GERANYL GERANYLTRANSFERASE BETA SUBUNIT GGTASE I BETA	0.489
ENSANGT00000019727	TEP14	2.23
ENSANGT00000019737	ADAM PRECURSOR A DISINTEGRIN AND METALLOPROTEINASE DOMAIN	0.466
ENSANGT00000019761	PHOSPHATIDYLINOSITOL 4 5 BISPHOSPHATE 3 KINASE CATALYTIC SUBUNIT EC_2.7.1.153 PI3 KINASE P110 SUBUNIT PTDINS 3 KINASE P110 PI3K	0.405
ENSANGT00000019793	ENSANGT00000019793	0.458
ENSANGT00000019796	26S PROTEASE REGULATORY SUBUNIT	0.469
ENSANGT00000019806	RAS RELATED RAB	0.41
ENSANGT00000019826	VINCULIN	0.405
ENSANGT00000019843	CYTOCHROME P450	0.407
ENSANGT00000019853	ATP BINDING CASSETTE SUB FAMILY D MEMBER 3.70 KDA PEROXISOMAL MEMBRANE PMP70	0.367
ENSANGT00000019872	BETA MANNOSIDASE PRECURSOR EC_3.2.1.25 MANASE MANNASE	0.331
ENSANGT00000019875	BETA GALACTOSIDASE PRECURSOR EC_3.2.1.23 LACTASE ACID BETA GALACTOSIDASE	0.459
ENSANGT00000019904	GLUTAMINE DEPENDENT NAD + SYNTHETASE	0.38
ENSANGT00000019927	HYDROLASE	0.426
ENSANGT00000019944	TRANSCRIPTION FACTOR OVO 1	0.494
ENSANGT00000020007	POU DOMAIN CLASS TRANSCRIPTION FACTOR	0.351
ENSANGT00000020034	ENSANGT00000020034	0.497
ENSANGT00000020046	SULFOTRANSFERASE	0.384
ENSANGT00000020053	ATP BINDING CASSETTE SUB FAMILY D MEMBER 3.70 KDA PEROXISOMAL MEMBRANE PMP70	0.491
ENSANGT00000020118	ACYL COENZYME A OXIDASE PEROXISOMAL EC_1.3.3.6 COA OXIDASE	0.418
ENSANGT00000020130	ENSANGT00000020130	2.469
ENSANGT00000020152	AA/REL_PERMEASE2	0.497
ENSANGT00000020158	SP CLIP1	2.942
ENSANGT00000020234	REL PROTEIN 2 (RELISH ORTHOLOG)	0.474
ENSANGT00000020252	TYROSINE KINASE EC_2.7.1.112	2.14
ENSANGT00000020257	HOMEOBOX NKX 2 HOMEOBOX NK 2 HOMOLOG	0.45
ENSANGT00000020261	SP CLIPA1	0.476
ENSANGT00000020262	FBN18	3.559
ENSANGT00000020281	AMINOPEPTIDASE N EC_3.4.11.2 MICROSOMAL AMINOPEPTIDASE	0.411
ENSANGT00000020286	ORNITHINE DECARBOXYLASE EC_4.1.1.17 ODC	0.411
ENSANGT00000020301	ENSANGT00000020309	0.469
ENSANGT00000020309	SPLICING FACTOR 3A SUBUNIT 3 SPLICEOSOME ASSOCIATED 61 SAP 61 S	0.415
ENSANGT00000020368	XAA PRO AMINOPEPTIDASE 2 PRECURSOR	0.397
ENSANGT00000020383	ENSANGT00000020387	2.818
ENSANGT00000020387	CHITIN BINDING PERITROPHIN A	0.26
ENSANGT00000020388	ALKALINE PHOSPHATASE PRECURSOR EC_3.1.3.1	0.399
ENSANGT00000020398	PHOSPHATIDYLINOSITOL 4 5 BISPHOSPHATE 3 KINASE CATALYTIC SUBUNIT EC_2.7.1.153 PI3 KINASE P110 SUBUNIT PTDINS 3 KINASE P110 PI3K	0.398
ENSANGT00000020426	POLYCOMB COMPLEX BMI 1	0.343
ENSANGT00000020431	C TYPE LECTIN CTLGA2	0.396
ENSANGT00000020443	DOPACHROME CONVERSION ENZYME	0.465
ENSANGT00000020450	ENSANGT00000020463	2.133
ENSANGT00000020463	SERINE PROTEASE	0.43
ENSANGT00000020469	BETA 1 3 N ACETYLGLUCOSAMINYLTRANSFERASE FRINGE EC_2.4.1.222 O FUCOSYLPEPTIDE 3 BETA N ACETYLGLUCOSAMINYLTRANSFERASE	0.467
ENSANGT00000020486	SERINE PROTEASE, TRYPSIN FAMILY	0.48
ENSANGT00000020517	PERITROPHIN PRECURSOR	0.406
ENSANGT00000020519	FBN12	0.467
ENSANGT00000020573	INNEXIN	0.468
ENSANGT00000020577	XANTHINE DEHYDROGENASE EC_1.1.1.204 XD	3.194
ENSANGT00000020593	MUSCARINIC ACETYLCHOLINE RECEPTOR	0.445
ENSANGT00000020598	ENSANGT00000020638	0.374
ENSANGT00000020638	ENSANGT00000020647	2.901
ENSANGT00000020647	SYNAPTOTAGMIN	8.597
ENSANGT00000020723	C TYPE LECTIN CTL5	0.319
ENSANGT00000020762	S_METHYL_TRANS	0.466
ENSANGT00000020769	MITOCHONDRIAL INTERMEDIATE PEPTIDASE MITOCHONDRIAL PRECURSOR EC_3.4.24.59 MIP	0.344
ENSANGT00000020780	ENSANGT00000020787	0.475
ENSANGT00000020787	SERINE PROTEASE	2.702
ENSANGT00000020879	GCN5	0.468
ENSANGT00000020902	C TYPE LECTIN CTLMA2	0.416
ENSANGT00000020910	RIBOSOMAL PROTEIN L20	4.432
ENSANGT00000020916	DNA APURINIC OR APYRIMIDINIC SITE LYASE EC_4.2.99.18 AP ENDONUCLEASE 1 APEX NUCLEASE APEN	0.41
ENSANGT00000020924	DIHYDROPYRIDINE SENSITIVE L TYPE CALCIUM CHANNEL ALPHA 2/DELTA SUBUNITS PRECURSOR	0.459
ENSANGT00000020925	MITOCHONDRIAL UNCOUPLING UCP	0.49
ENSANGT00000020981	CELLULAR RETINALDEHYDE BINDING CRALBP	0.435
ENSANGT00000021032	TYROSINE PHOSPHATASE EC_3.1.3.48	0.476
ENSANGT00000021034	HOMOGENTISATE 1 2 DIOXYGENASE EC_1.13.11.5 HOMOGENTISICASE HOMOGENTISATE OXYGENASE HOMOGENTISIC ACID OXIDASE	0.422
ENSANGT00000021048	SERINE PROTEASE	0.456
ENSANGT00000021065	SP SNAKE PRECURSOR	0.27
ENSANGT00000021138	C TYPE LECTIN CTL4	0.461
ENSANGT00000021166	TEP4	2.549
ENSANGT00000021216	DIHYDROPYRIDINE SENSITIVE L TYPE CALCIUM CHANNEL ALPHA 2/DELTA SUBUNITS PRECURSOR	0.347
ENSANGT00000021218	PSEUDOURIDYLATE SYNTHASE 3 EC_4.2.1.70 PSEUDOURIDINE SYNTHASE	0.496
ENSANGT00000021230	AMINOPEPTIDASE N EC_3.4.11.2 MICROSOMAL AMINOPEPTIDASE	0.397
ENSANGT00000021236	AMINOPEPTIDASE N EC_3.4.11.2 MICROSOMAL AMINOPEPTIDASE	0.424
ENSANGT00000021306	CARBONIC ANHYDRASE EC_4.2.1.1 CARBONATE DEHYDRATASE CA	0.449
ENSANGT00000021313	ADENOSYLHOMOCYSTEINASE EC_3.3.1.1 S ADENOSYL L HOMOCYSTEINE HYDROLASE ADOHCYASE	0.401
ENSANGT00000021319	PEROXIDASE PRECURSOR	0.448
ENSANGT00000021320	FBN39	0.48
ENSANGT00000021380	UBIQUITIN CONJUGATING ENZYME EC_6.3.2.19 UBIQUITIN LIGASE UBIQUITIN CARRIER	0.486
ENSANGT00000021387	ENSANGT00000021506	0.392
ENSANGT00000021506	6 PHOSPHOFRUCTOKINASE TYPE EC_2.7.1.11 PHOSPHOFRUCTOKINASE 1 PHOSPHOHEXOKINASE PHOSPHOFRUCTO 1 KINASE ISOZYME PFK	2.221
ENSANGT00000021523	TRANSMEMBRANE COCHLEAR EXPRESSED	0.426
ENSANGT00000021530	NUCLEAR RECEPTOR COACTIVATOR 5 NCOA 5 COACTIVATOR INDEPENDENT OF AF 2 CIA	0.5
ENSANGT00000021543	ENSANGT00000021544	0.396
ENSANGT00000021544	HEMOLYMPH PRECURSOR	2.048
ENSANGT00000021546	HUNTINGTIN INTERACTING	2.066
ENSANGT00000021596	ESTERASE	0.5
ENSANGT00000021601	ENSANGT00000021610	0.494
ENSANGT00000021610	GLYCOSIDASE, CHITINASE	0.431
ENSANGT00000021644	TRANSCRIPTION FACTOR GATA	0.402
ENSANGT00000021653	RECEPTOR	0.285
ENSANGT00000021668	DELETED IN AZOOSPERMIA DAZ	0.395
ENSANGT00000021673	ENSANGT00000021680	0.47
ENSANGT00000021680	ZINC FINGER	2.978
ENSANGT00000021681	RAS GTPASE ACTIVATING	0.335
ENSANGT00000021695	CMP N ACETYLNEURAMINATE BETA GALACTOSAMIDE ALPHA 2 6 SIALYLTRANSFERASE EC_2.4.99.1 BETA GALACTOSIDE ALPHA 2 6 SIALYLTRANSFERASE ALPHA 2 6 ST SIALYLTRANSFERASE 1 ST6GAL I	0.347
ENSANGT00000021696	ENSANGT00000021714	0.397
ENSANGT00000021714	MITOCHONDRIAL CARRIER TRIPLE REPEAT 1	0.465
ENSANGT00000021756	LEUCINE RICH REPEAT	0.472
ENSANGT00000021768	SERINE PROTEASE	0.46
ENSANGT00000021783	COLD SHOCK DNA BINDING DOMAIN	0.352
ENSANGT00000021794	ESTERASE	0.486
ENSANGT00000021802	LEUCINE RICH REPEAT LRRD7	0.448
ENSANGT00000021822	DIPEPTIDYL PEPTIDASE	2.681
ENSANGT00000021835	CYTOCHROME P450	0.474
ENSANGT00000021849	CHOLINEPHOSPHATE CYTIDYLYLTRANSFERASE A EC_2.7.7.15 PHOSPHORYLCHOLINE TRANSFERASE A CTP:PHOSPHOCHOLINE CYTIDYLYLTRANSFERASE A CT A CCT A CCT ALPHA	0.422
ENSANGT00000021868	SPLICING FACTOR ARGININE/SERINE RICH 12 SERINE ARGININE RICH SPLICING REGULATORY 86 SRRP86	0.471
ENSANGT00000021871	SCAVENGER RECEPTOR SCRBQ3	0.475
ENSANGT00000021903	TRANSFERRIN	0.327
ENSANGT00000021949	PEROXIN 3	3.192
ENSANGT00000021960	SUPPRESSOR OF HAIRLESS	0.371
ENSANGT00000021963	DNA TOPOISOMERASE II EC_5.99.1.3	0.422
ENSANGT00000022005	CYTOCHROME P450	0.367
ENSANGT00000022010	RUNT RELATED TRANSCRIPTION FACTOR CORE BINDING FACTOR ALPHA SUBUNIT CBF ALPHA ACUTE MYELOID LEUKEMIA ONCOGENE AML POLYOMAVIRUS ENHANCER BINDING 2 ALPHA SUBUNIT PEBP2 ALPHA PEA2 ALPHA SL3 3 ENHANCER FACTOR 1 ALPHA SUBUNIT SL3/AKV CORE BINDING FACTOR ALPHA	0.345
ENSANGT00000022044	26S PROTEASOME NON ATPASE REGULATORY SUBUNIT 2 26S PROTEASOME REGULATORY SUBUNIT S2 26S PROTEASOME SUBUNIT P97 TUMOR NECROSIS FACTOR TYPE 1 RECEPTOR ASSOCIATED 2 55 11	0.397
ENSANGT00000022086	26S PROTEASOME NON ATPASE REGULATORY SUBUNIT 2 26S PROTEASOME REGULATORY SUBUNIT S2 26S PROTEASOME SUBUNIT P97 TUMOR NECROSIS FACTOR TYPE 1 RECEPTOR ASSOCIATED 2 55 11	0.209
ENSANGT00000022089	DYNEIN HEAVY CHAIN DYNEIN HEAVY CHAIN	0.398
ENSANGT00000022143	TRIACYLGLYCEROL LIPASE GASTRIC PRECURSOR EC_3.1.1.3 GASTRIC LIPASE GL	0.351
ENSANGT00000022153	DYNEIN HEAVY CHAIN DYNEIN HEAVY CHAIN	0.485
ENSANGT00000022156	NADH UBIQUINONE OXIDOREDUCTASE 75 KDA SUBUNIT MITOCHONDRIAL PRECURSOR EC_1.6.5.3 EC_1.6.99. 3 COMPLEX I 75KD CI 75KD	0.285
ENSANGT00000022170	ENSANGT00000022195	0.386
ENSANGT00000022195	ENSANGT00000022200	0.401
ENSANGT00000022200	CAMP DEPENDENT KINASE TYPE II REGULATORY CHAIN	0.473
ENSANGT00000022229	CAMP DEPENDENT KINASE TYPE II REGULATORY CHAIN	0.175
ENSANGT00000022232	ENSANGT00000022244	0.304
ENSANGT00000022244	ENSANGT00000022276	0.422
ENSANGT00000022276	CADHERIN DOMAIN	0.475
ENSANGT00000022294	SERINE PROTEASE, TRYPSIN FAMILY	0.373
ENSANGT00000022345	VACUOLAR ATP SYNTHASE CATALYTIC SUBUNIT A UBIQUITOUS EC_3.6.3.14 V ATPASE A SUBUNIT 1 VACUOLAR PROTON PUMP ALPHA SUBUNIT 1 V ATPASE 69 KDA SUBUNIT 1	0.471
ENSANGT00000022450	ENSANGT00000022465	0.464
ENSANGT00000022465	GCN5	0.46
ENSANGT00000022533	CUTICLE	0.495
ENSANGT00000022552	CHITIN BINDING PERITROPHIN A	3.842
ENSANGT00000022689	ENSANGT00000022855	0.461
ENSANGT00000022855	CHITIN BINDING PERITROPHIN A	2.673
ENSANGT00000022863	FBNA5	2.274
ENSANGT00000022867	ENSANGT00000022903	2.84
ENSANGT00000022903	ATP DEPENDENT HELICASE	0.314
ENSANGT00000022928	POTASSIUM CHANNEL	0.371
ENSANGT00000022959	ACETYLCHOLINE RECEPTOR PROTEIN CHAIN PRECURSOR	0.436
ENSANGT00000022977	KINESIN	0.472
ENSANGT00000023003	GLYCEROL 3 PHOSPHATE DEHYDROGENASE MITOCHONDRIAL PRECURSOR EC_1.1.99.5 GPD M GPDH M	0.44
ENSANGT00000023271.b	SUB_TRANSPORTER	0.432
ENSANGT00000023420	60S RIBOSOMAL L10 QM HOMOLOG	0.428
ENSANGT00000023425	PYRIDOXAL DEPENDENT DECARBOXYLASE	0.428
ENSANGT00000023442	DUAL SPECIFICITY KINASE	0.445
ENSANGT00000023471	LUCIFERIN 4 MONOOXYGENASE EC_1.13.12.7 LUCIFERASE	0.424
ENSANGT00000023561	XAA PRO DIPEPTIDASE	0.49
ENSANGT00000023651	ATP SYNTHASE ALPHA CHAIN MITOCHONDRIAL PRECURSOR EC_3.6.3.14	0.392
ENSANGT00000023679	SERINE PROTEASE	0.397
ENSANGT00000023723	FORKHEAD BOX	0.488
ENSANGT00000023767	ENSANGT00000023850	0.454
ENSANGT00000023850	ENSANGT00000023864	0.379
ENSANGT00000023864	CYTOCHROME P450	0.478
ENSANGT00000023951	ENSANGT00000023977	0.481
ENSANGT00000023977	NUCLEAR PORE COMPLEX NUP88 NUCLEOPORIN NUP88.88 KDA NUCLEAR PORE COMPLEX	0.499
ENSANGT00000024005	ENSANGT00000024072	0.448
ENSANGT00000024072	SERINE/THREONINE PHOSPHATASE EC_3.1.3.16	0.379
ENSANGT00000024117	CYCLIN LIKE F BOX	0.489
ENSANGT00000024133	HISTONE RNA HAIRPIN BINDING HISTONE STEM LOOP BINDING	0.442
ENSANGT00000024173	GLUTATHIONE S TRANSFERASE	0.435
ENSANGT00000024218	DIACYLGLYCEROL KINASE EC_2.7.1.107 DIGLYCERIDE KINASE DGK DAG KINASE	0.483
ENSANGT00000024229	ENSANGT00000024343	0.487
ENSANGT00000024343	SODIUM DEPENDENT TRANSPORTER	0.5
ENSANGT00000024383	ENSANGT00000024476	0.404
ENSANGT00000024476	ACYLTRANSFERASE 2	0.491
ENSANGT00000024582	AQUAPORIN WATER CHANNEL AQUAPORIN WATER CHANNEL	0.455
ENSANGT00000024749	MYOSIN	0.417
ENSANGT00000024803	ENSANGT00000024926	0.475
ENSANGT00000024926	PHOSPHATIDYLINOSITOL TRANSFER ALPHA PTDINS TRANSFER ALPHA PTDINSTP PI TP ALPHA	2.17
ENSANGT00000025055	LYSOZYME C EC_3.2.1.17 1 4 BETA N ACETYLMURAMIDASE C	0.429
ENSANGT00000025070	CYTOCHROME P450	4.617
ENSANGT00000025086	ENSANGT00000025103	0.333
ENSANGT00000025103	ASSOCIATED MEMBRANE VAMP	0.37
ENSANGT00000025114	TROPOMYOSIN	0.36
ENSANGT00000025165	RETROVIRUS RELATED POL POLYPROTEIN FROM TRANSPOSON [CONTAINS: PROTEASE EC_3.4.23. , REVERSE TRANSCRIPTASE EC_2.7.7.49 , ENDONUCLEASE]	0.5
ENSANGT00000025211	CARNITINE O PALMITOYLTRANSFERASE MITOCHONDRIAL EC_2.3.1.21 CPT	0.376
ENSANGT00000025228	SERINE PROTEASE GD PRECURSOR EC_3.4.21. GASTRULATION DEFECTIVE	0.48
ENSANGT00000025241	SODIUM/POTASSIUM TRANSPORTING ATPASE ALPHA CHAIN EC_3.6.3.9 SODIUM PUMP NA+/K+ ATPASE	0.467
ENSANGT00000025288	ZINC FINGER	0.458
ENSANGT00000025321	ALDEHYDE DEHYDROGENASE DIMERIC NADP PREFERRING EC_1.2.1.5 ALDH CLASS 3	0.402
ENSANGT00000025436	ENSANGT00000025459	0.407
ENSANGT00000025459	MITOGEN ACTIVATED KINASE	0.413
ENSANGT00000025486	ENSANGT00000025515	0.488
ENSANGT00000025515	SERINE/THREONINE PHOSPHATASE 2A 56 KDA REGULATORY SUBUNIT PP2A B SUBUNIT B' PP2A B SUBUNIT B56 PP2A B SUBUNIT PR61 PP2A B SUBUNIT R5	0.277
ENSANGT00000025547	HEXOKINASE EC_2.7.1.1	0.44
ENSANGT00000025611	RNA DIRECTED DNA POLYMERASE FROM MOBILE ELEMENT JOCKEY EC_2.7.7.49 REVERSE TRANSCRIPTASE	0.308
ENSANGT00000025710	CHYMOTRYPSIN,SER_PROTEASE_TRY	0.273
ENSANGT00000025727	ENSANGT00000025857	0.414
ENSANGT00000025857	ENSANGT00000025880	0.45
ENSANGT00000025880	ER LUMEN RETAINING RECEPTOR	0.496
ENSANGT00000025894	CUTICLE	2.254
ENSANGT00000025896	CYTOCHROME P450	0.43
ENSANGT00000025913	ENSANGT00000025925	0.216
ENSANGT00000025925	ZINC FINGER	0.438
ENSANGT00000025934	ENSANGT00000025954	0.498
ENSANGT00000025954	ENSANGT00000025959	0.467
ENSANGT00000025959	SERINE/THREONINE KINASE 4 PRECURSOR EC_2.7.1.37	0.418
ENSANGT00000025984	ENSANGT00000026000	0.428
ENSANGT00000026000	ENSANGT00000026011	0.457
ENSANGT00000026011	SODIUM CHANNEL TYPE ALPHA SUBUNIT VOLTAGE GATED SODIUM CHANNEL	0.485
ENSANGT00000026030	CYTOCHROME P450	0.243
ENSANGT00000026065	ENSANGT00000026070	0.415
ENSANGT00000026070	TRANSCRIPTION FACTOR 8 ZINC FINGER	0.27
ENSANGT00000026071	T BOX TRANSCRIPTION FACTOR T BOX	0.365
ENSANGT00000026080	ZINC FINGER	0.253
ENSANGT00000026096	PAIRED BOX PAX	0.428
ENSANGT00000026114	PEPTIDASE	0.333
ENSANGT00000026158	ENSANGT00000026197	0.362
ENSANGT00000026197	ZN_CARBOPEPT,DUF255	0.423
ENSANGT00000026207	RETROVIRUS RELATED POL POLYPROTEIN FROM TRANSPOSON [CONTAINS: PROTEASE EC_3.4.23. , REVERSE TRANSCRIPTASE EC_2.7.7.49 , ENDONUCLEASE]	0.338
ENSANGT00000026227	2 OXOGLUTARATE DEHYDROGENASE E1 COMPONENT MITOCHONDRIAL PRECURSOR EC_1.2.4.2 ALPHA KETOGLUTARATE DEHYDROGENASE	0.477
ENSANGT00000026238	PHOSPHATIDYLCHOLINE STEROL ACYLTRANSFERASE EC_2.3.1.43 LECITHIN CHOLESTEROL ACYLTRANSFERASE PHOSPHOLIPID CHOLESTEROL ACYLTRANSFERASE	0.442
ENSANGT00000026337	2 5A DEPENDENT RIBONUCLEASE EC_3.1.26.2 5A DEPENDENT RNASE RIBONUCLEASE L RNASE L RIBONUCLEASE 4	0.312
ENSANGT00000026343	FETAL ALZHEIMER ANTIGEN FETAL ALZ 50 REACTIVE 1	0.493
ENSANGT00000026373	ZINC TRANSPORTER ZNT	0.477
ENSANGT00000026378	CHITIN BINDING PERITROPHIN A	0.498
ENSANGT00000026404	CHITIN BINDING PERITROPHIN A	0.395
ENSANGT00000026405	GLUCOSE DEHYDROGENASE [ACCEPTOR] PRECURSOR	6.675
ENSANGT00000026407	40S RIBOSOMAL S15A	0.409
ENSANGT00000026419	28S RIBOSOMAL S26 MITOCHONDRIAL PRECURSOR MRP S26	0.475
ENSANGT00000026423	ZINC FINGER	0.44
ENSANGT00000026463	NAD DEPENDENT DEACETYLASE SIRTUIN 7 EC_3.5.1. SIR2 7	0.473
ENSANGT00000026475	MALTASE PRECURSOR	0.415
ENSANGT00000026481	ZINC FINGER	0.496
ENSANGT00000026487	ENSANGT00000026566	0.484
ENSANGT00000026566	ENSANGT00000026601	0.466
ENSANGT00000026601	CUTICLE	0.463
ENSANGT00000026685	VOLTAGE DEPENDENT TYPE CALCIUM CHANNEL ALPHA SUBUNIT VOLTAGE GATED CALCIUM CHANNEL ALPHA SUBUNIT CALCIUM CHANNEL L TYPE ALPHA 1 POLYPEPTIDE	0.362
ENSANGT00000026732	ENSANGT00000026736	0.409
ENSANGT00000026736	ENSANGT00000026747	0.477
ENSANGT00000026747	PAIRED BOX PAX	0.434
ENSANGT00000026750	PHOSPHATIDYLCHOLINE:CERAMIDE CHOLINEPHOSPHOTRANSFERASE EC_2.7. . SPHINGOMYELIN SYNTHASE	0.4
ENSANGT00000026751	AQUAPORIN WATER CHANNEL AQUAPORIN WATER CHANNEL	0.451
ENSANGT00000026763	ENSANGT00000026764	0.178
ENSANGT00000026764	ENSANGT00000026769	0.455
ENSANGT00000026769	RNA_REC_MOT,P_RICH_EXTENSN,PRO_RICH	0.489
ENSANGT00000026786.b	ENSANGT00000026791	0.198
ENSANGT00000026791	GRAINY HEAD DNA BINDING ELF 1 ELEMENT I BINDING ACTIVITY TRANSCRIPTION FACTOR NTF 1	0.464
ENSANGT00000026798	LAMININ	0.441
ENSANGT00000026816	BROMODOMAIN AND PHD FINGER CONTAINING	0.385
ENSANGT00000026882	ENSANGT00000026905	0.466
ENSANGT00000026905	ENSANGT00000026907	0.488
ENSANGT00000026907	CUTICLE	0.495
ENSANGT00000026927	ENSANGT00000026933	0.489
ENSANGT00000026933	ENSANGT00000026969	2.368
ENSANGT00000026969	SALIVARY GLAND 1 LIKE 3 PROTEIN	0.449
ENSANGT00000026986	LACTOSYLCERAMIDE 4 ALPHA GALACTOSYLTRANSFERASE EC_2.4.1.228 ALPHA 1 4 GALACTOSYLTRANSFERASE UDP GALACTOSE:BETA D GALACTOSYL BETA1 R 4 ALPHA D GALACTOSYLTRANSFERASE ALPHA 1 4 N ACETYLGLUCOSAMINYLTRANSFERASE GLOBOTRIAOSYLCERAMIDE SYNTHASE GB3 SYNTHASE	2.217
ENSANGT00000027011	ENSANGT00000027043	0.306
ENSANGT00000027043	TROPOMYOSIN	0.212
ENSANGT00000027079	ATP BINDING CASSETTE SUB FAMILY A MEMBER ATP BINDING CASSETTE TRANSPORTER ATP BINDING CASSETTE	0.385
ENSANGT00000027139	POLY A POLYMERASE EC_2.7.7.19 PAP POLYNUCLEOTIDE ADENYLYLTRANSFERASE	0.405
ENSANGT00000027182	BETA D GALACTOSIDASE FRAGMENT	0.449
ENSANGT00000027202	CDK5 REGULATORY SUBUNIT ASSOCIATED 1 CDK5 ACTIVATOR BINDING C42	0.303
ENSANGT00000027210	PEPTIDASE	0.5
ENSANGT00000027211	ENSANGT00000027221	0.322
ENSANGT00000027221	RECEPTOR PRECURSOR EC_2.7.1.112	4.735
ENSANGT00000027231	SERINE PROTEASE	0.343
ENSANGT00000027245	GAMMA AMINOBUTYRIC ACID TYPE B RECEPTOR SUBUNIT	0.498
ENSANGT00000027327	HOMEOBOX	0.45
ENSANGT00000027379	ENSANGT00000027381	0.442
ENSANGT00000027381	ENSANGT00000027397	0.407
ENSANGT00000027397	ENSANGT00000027422	2.494
ENSANGT00000027422	EUKARYOTIC TRANSLATION INITIATION FACTOR 4E EIF4E EIF 4E CAP BINDING EIF 4F 25 KDA SUBUNIT	3.688
ENSANGT00000027467	ENSANGT00000027499	0.424
ENSANGT00000027499	ENSANGT00000027509	0.5
ENSANGT00000027509	HEADCASE SHORT PROTEIN	0.392
ENSANGT00000027517	ENSANGT00000027529	0.364
ENSANGT00000027529	ENSANGT00000027551	0.499
ENSANGT00000027551	RNA DIRECTED DNA POLYMERASE FROM MOBILE ELEMENT JOCKEY EC_2.7.7.49 REVERSE TRANSCRIPTASE	2.004
ENSANGT00000027663	ACTIN	0.329
ENSANGT00000027706	MALTASE PRECURSOR	0.306
ENSANGT00000027728	ZINC FINGER	0.445
ENSANGT00000027742	GLYCOGENIN EC_2.4.1.186	0.481
ENSANGT00000027780	ADAPTER RELATED COMPLEX 3 BETA 1 SUBUNIT CLATHRIN ASSEMBLY	0.496
ENSANGT00000027812	LEUCYL TRNA SYNTHETASE MITOCHONDRIAL PRECURSOR EC_6.1.1.4 LEUCINE TRNA LIGASE LEURS	0.5
ENSANGT00000027819	ENSANGT00000027824	0.472
ENSANGT00000027824	ACYL COENZYME A OXIDASE PEROXISOMAL EC_1.3.3.6 COA OXIDASE	0.364
ENSANGT00000027881	PERITROPHIN PRECURSOR	0.45
ENSANGT00000027896	ZINC FINGER	0.474
ENSANGT00000027942	ENSANGT00000027956	0.486
ENSANGT00000027956	CHAPERONE ACTIVITY OF BC1 COMPLEX MITOCHONDRIAL PRECURSOR CHAPERONE ABC1	2.189
ENSANGT00000027957	ATP DEPENDENT HELICASE	0.467
ENSANGT00000027965	ENSANGT00000027978	0.476
ENSANGT00000027978	DNA REPAIR ENDONUCLEASE XPF EC_3.1. . DNA EXCISION REPAIR ERCC 4	0.427
ENSANGT00000027997	TYROSINE KINASE DDR DISCOIDIN RECEPTOR TYROSINE KINASE TYROSINE KINASE CAK CELL ADHESION KINASE TYROSINE KINASE	0.442
ENSANGT00000028004	AMINOPEPTIDASE N EC_3.4.11.2 MICROSOMAL AMINOPEPTIDASE	0.497
ENSANGT00000028022	ENSANGT00000028037	0.447
ENSANGT00000028037	ENSANGT00000028059	0.465
ENSANGT00000028059	ENSANGT00000028083	0.342
ENSANGT00000028083	ENSANGT00000028096	0.235
ENSANGT00000028096.a	ENSANGT00000028104	0.499
ENSANGT00000028104	SARCOPLASMIC CALCIUM BINDING I SCP I	0.459
ENSANGT00000028127	ENSANGT00000028128	0.428
ENSANGT00000028128	ENSANGT00000028175	0.33
ENSANGT00000028175	TRANSPORTER	0.452
ENSANGT00000028176	DIMETHYLGLYCINE DEHYDROGENASE MITOCHONDRIAL PRECURSOR EC_1.5.99.2 ME2GLYDH	0.465
ENSANGT00000028218	SERINE PROTEASE	0.228
ENSANGT00000028219	CARBOXYPEPTIDASE	0.443
ENSANGT00000028221	GLYCOSIDE HYDROLASE	0.496
ENSANGT00000028263	ENSANGT00000028264	0.404
ENSANGT00000028264	ALPHA AMYLASE PRECURSOR	0.456
ENSANGT00000028287	ALDO KETO REDUCTASE FAMILY 1 MEMBER	0.383
ENSANGT00000028296	PEPTIDASE	0.354
ENSANGT00000028298	ENSANGT00000028311	0.397
ENSANGT00000028311	CADHERIN DOMAIN	2.325
ENSANGT00000028342	ACYL COA DEHYDROGENASE CHAIN SPECIFIC MITOCHONDRIAL PRECURSOR	0.448
ENSANGT00000028360	GAMMA TUBULIN COMPLEX COMPONENT 5 GCP 5	0.459
ENSANGT00000028371	ENSANGT00000028379	0.316
ENSANGT00000028379	ENSANGT00000028380	0.451
ENSANGT00000028380	ENSANGT00000028420	0.458
ENSANGT00000028420	ACYL COA DEHYDROGENASE CHAIN SPECIFIC MITOCHONDRIAL PRECURSOR	0.476
ENSANGT00000028427	ENSANGT00000028449	0.446
ENSANGT00000028449	DER/EQNU_TRANSPT	0.454
ENSANGT00000028467	DACHSHUND HOMOLOG	0.317
ENSANGT00000028494	ENSANGT00000028561	3.375
ENSANGT00000028561	3 2 TRANS ENOYL COA ISOMERASE MITOCHONDRIAL PRECURSOR EC_5.3.3.8 DODECENOYL COA DELTA ISOMERASE	7.09
ENSANGT00000028582	SERINE PROTEASE	0.376
ENSANGT00000028587	METHIONINE SYNTHASE EC_2.1.1.13 5 METHYLTETRAHYDROFOLATE HOMOCYSTEINE METHYLTRANSFERASE METHIONINE SYNTHASE VITAMIN B12 DEPENDENT MS	0.375
ENSANGT00000028590	ENSANGT00000028598	0.39
ENSANGT00000028598	SERINE PROTEASE	0.448
ENSANGT00000028603	ANGIOTENSIN CONVERTING ENZYME PRECURSOR	0.278
ENSANGT00000028617	TREHALASE PRECURSOR EC_3.2.1.28 ALPHA ALPHA TREHALASE ALPHA ALPHA TREHALOSE GLUCOHYDROLASE	0.475
ENSANGT00000028636	ELECTRON TRANSFER FLAVOPROTEIN UBIQUINONE OXIDOREDUCTASE MITOCHONDRIAL PRECURSOR EC_1.5.5.1 ETF QO ETF UBIQUINONE OXIDOREDUCTASE ETF DEHYDROGENASE ELECTRON TRANSFERRING FLAVOPROTEIN DEHYDROGENASE	0.497
ENSANGT00000028686	MOLYBDENUM COFACTOR BIOSYNTHESIS	0.321
ENSANGT00000028709	GALECTIN GALE5	0.432
ENSANGT00000028711	ENSANGT00000028716	0.45
ENSANGT00000028716	DYNEIN HEAVY CHAIN DYNEIN HEAVY CHAIN	0.425
ENSANGT00000028782	BETA GALACTOSIDASE PRECURSOR EC_3.2.1.23 LACTASE ACID BETA GALACTOSIDASE	0.433
ENSANGT00000028828	LONG CHAIN FATTY ACID COA LIGASE	0.452
ENSANGT00000028835	ENSANGT00000028852	0.496
ENSANGT00000028852	MYOSIN	0.444
ENSANGT00000028872	GLUTATHIONE S TRANSFERASE	0.46
ENSANGT00000028874	ZINC FINGER	0.488
ENSANGT00000028940	CALCIUM AND INTEGRIN BINDING 1 CALMYRIN DNA PKCS INTERACTING KINASE INTERACTING KIP CIB	0.484
ENSANGT00000029006	ASPARTATE AMINOTRANSFERASE	2.904
ENSANGT00000029011	CYTOCHROME P450	0.399
ENSANGT00000029062	ENSANGT00000029075	2.155
ENSANGT00000029075	CHITIN BINDING PERITROPHIN A	0.426
ENSANGT00000029111	DIACYLGLYCEROL KINASE DELTA EC_2.7.1.107 DIGLYCERIDE KINASE DGK DELTA DAG KINASE DELTA 130 KDA DIACYLGLYCEROL KINASE	2.957
ENSANGT00000029112	CYTOCHROME P450	0.343
ENSANGT00000029141	SUCCINYL COA:3 KETOACID COENZYME A TRANSFERASE 1 MITOCHONDRIAL PRECURSOR EC_2.8.3.5 SOMATIC TYPE SUCCINYL COA:3 OXOACID COA TRANSFERASE SCOT S	0.413
ENSANGT00000029182	TRIACYLGLYCEROL LIPASE GASTRIC PRECURSOR EC_3.1.1.3 GASTRIC LIPASE GL	0.458
ENSANGT00000029198	EXTRACELLULAR LIGAND BINDING RECEPTOR	0.479
ENSANGT00000029239	GLUTAMATE RECEPTOR PRECURSOR	0.345
ENSANGT00000029254	ZINC FINGER	0.376
ENSANGT00000029299	ENSANGT00000029317	0.457
ENSANGT00000029317	MITOCHONDRIAL UNCOUPLING UCP	0.475
ENSANGT00000029334	TRANSPORTER	0.48
ENSANGT00000029335	ENSANGT00000029401	0.478
ENSANGT00000029401	KINESIN	0.493
ENSANGT00000029442	TRANSCRIPTIONAL REGULATOR ATRX X LINKED NUCLEAR	0.311
ENSANGT00000029516	ZINC FINGER	0.353
ENSANGT00000029529	ENSANGT00000029545	0.488
ENSANGT00000029545	SODIUM POTASSIUM CHLORIDE COTRANSPORTER	0.35
ENSANGT00000029621	SERINE PROTEASE	0.428
ENSANGT00000029654	CORONIN	0.498
ENSANGT00000029690	AMINOPEPTIDASE N EC_3.4.11.2 MICROSOMAL AMINOPEPTIDASE	0.344
ENSANGT00000029691	ENSANGT00000029696	0.314
ENSANGT00000029696	GLUTAMATE RECEPTOR PRECURSOR	0.398
ENSANGT00000029705	MULTIFUNCTIONAL ADE2 PHOSPHORIBOSYLAMINOIMIDAZOLE CARBOXYLASE	0.381
ENSANGT00000029709	MULTIFUNCTIONAL ADE2 [INCLUDES: PHOSPHORIBOSYLAMINOIMIDAZOLE SUCCINOCARBOXAMIDE SYNTHASE EC_6.3.2.6 SAICAR SYNTHETASE , PHOSPHORIBOSYLAMINOIMIDAZOLE CARBOXYLASE EC_4.1.1.- 21 AIR CARBOXYLASE AIRC ]	3.387
