# Supplementary material for: Spatial and sex-specific dissection of the Anopheles gambiae midgut transcriptome
Source: BMC Genomics. 2007 Jan 29;8:37. doi: 10.1186/1471-2164-8-37 (PMC1804276; doi:10.1186/1471-2164-8-37)
Supplement: Additional File 2 — The cardia peptidome. Peptidomic analysis of the cardia tissue identified 94 putative proteins. Transcript (ENSANGT) gene (ENSANGG) and protein (ENSANGP) identifiers are indicated. The length (AA), predicted signal peptide (SP) and putative protein family/homology are indicated. [file 1471-2164-8-37-S2.xls]

## Sheet: CARDIA
ENSANGT	ENSANGG	ENSANGP	AA	SP	PROTEIN FAMILY / HOMOLOGY
ENSANGP00000000003	ENSANGG00000000003	ENSANGT00000000003	124	no	Histone H2B
ENSANGP00000007677	ENSANGG00000005786	ENSANGT00000007677	1597	no	AMBIGUOUS
ENSANGP00000008313	ENSANGG00000006274	ENSANGT00000008313	249	no	HISTONE H1
ENSANGP00000008729	ENSANGG00000006576	ENSANGT00000008729	300	no	28S RIBOSOMAL S31 MITOCHONDRIAL PRECURSOR S31MT MRP S31 IMOGEN 38
ENSANGP00000010425	ENSANGG00000007936	ENSANGT00000010425	164	no	AMBIGUOUS
ENSANGP00000010332	ENSANGG00000007843	ENSANGT00000010332	311	no	REGUCALCIN RC SENESCENCE MARKER 30 SMP 30
ENSANGP00000011018	ENSANGG00000008529	ENSANGT00000011018	192		60S RIBOSOMAL L9
ENSANGP00000011155	ENSANGG00000008666	ENSANGT00000011155	602		PLASTIN
ENSANGP00000011257	ENSANGG00000008768	ENSANGT00000011257	202		PEPTIDYL PROLYL CIS TRANS ISOMERASE EC_5.2.1.8 PPIASE ROTAMASE CYCLOPHILIN
ENSANGP00000011496	ENSANGG00000009007	ENSANGT00000011496	206		AMBIGUOUS
ENSANGP00000011508	ENSANGG00000009019	ENSANGT00000011508	76	no	60S RIBOSOMAL L29
ENSANGP00000011747	ENSANGG00000009258	ENSANGT00000011747	101	yes	10 KDA HEAT SHOCK PROTEIN MITOCHONDRIAL HSP10.10 KDA CHAPERONIN CPN10
ENSANGP00000011963	ENSANGG00000009474	ENSANGT00000011963	58	yes	CECROPIN CEC2 CECC
ENSANGP00000011995	ENSANGG00000009506	ENSANGT00000011995	60	yes	CECROPIN CEC3 CECB
ENSANGP00000012306	ENSANGG00000009817	ENSANGT00000012306	131	no	PREFOLDIN SUBUNIT 1
ENSANGP00000012315	ENSANGG00000009826	ENSANGT00000012315	103	yes	CE5 PROTEIN PRECURSOR (FRAGMENT)
ENSANGP00000012460	ENSANGG00000009971	ENSANGT00000012460	415		PHOSPHOGLYCERATE KINASE EC_2.7.2.3
ENSANGP00000012542	ENSANGG00000010053	ENSANGT00000012542	131	no	THYMOSIN
ENSANGP00000012582	ENSANGG00000010093	ENSANGT00000012582	70	no	UNKNOWN
ENSANGP00000013507	ENSANGG00000011018	ENSANGT00000013507	405		MAPK ACTIVATING PM28
ENSANGP00000013603	ENSANGG00000011114	ENSANGT00000013603	310		PYRIDOXAL KINASE EC_2.7.1.35 PYRIDOXINE KINASE
ENSANGP00000014057	ENSANGG00000011568	ENSANGT00000014057	200		RHO GDP DISSOCIATION INHIBITOR RHO GDI RHO GDI
ENSANGP00000014492	ENSANGG00000012003	ENSANGT00000014492	82	yes	AMBIGUOUS
ENSANGP00000014823	ENSANGG00000012334	ENSANGT00000014823	133	yes	CUTICLE
ENSANGP00000015570	ENSANGG00000013081	ENSANGT00000015570	249		ADAPTIN EAR BINDING COAT ASSOCIATED NECAP
ENSANGP00000015621	ENSANGG00000013132	ENSANGT00000015621	133	yes	DEFENSIN DEF1
ENSANGP00000015823	ENSANGG00000013334	ENSANGT00000015823	612		REPLICATION A 70 KDA DNA BINDING SUBUNIT RP A RF A REPLICATION FACTOR A 1 SINGLE STRANDED DNA BINDING
ENSANGP00000016102	ENSANGG00000013613	ENSANGT00000016102	150	no	AMBIGUOUS
ENSANGP00000017570	ENSANGG00000015081	ENSANGT00000017570	95	no	MITOCHONDRIAL IMPORT INNER MEMBRANE TRANSLOCASE SUBUNIT
ENSANGP00000018525	ENSANGG00000016036	ENSANGT00000018525	763		ACONITATE HYDRATASE MITOCHONDRIAL PRECURSOR EC_4.2.1.3 CITRATE HYDRO LYASE ACONITASE
ENSANGP00000018623	ENSANGG00000016134	ENSANGT00000018623	832		ELONGATION FACTOR 2 EF 2
ENSANGP00000019649	ENSANGG00000017160	ENSANGT00000019649	206		GLUCOSAMINE 6 PHOSPHATE N ACETYLTRANSFERASE EC_2.3.1.4 PHOSPHOGLUCOSAMINE TRANSACETYLASE PHOSPHOGLUCOSAMINE ACETYLASE
ENSANGP00000020323	ENSANGG00000017834	ENSANGT00000020323	211		NASCENT POLYPEPTIDE ASSOCIATED COMPLEX ALPHA SUBUNIT NAC ALPHA ALPHA NAC
ENSANGP00000020396	ENSANGG00000017907	ENSANGT00000020396	328		SUCCINYL COA LIGASE [GDP FORMING] ALPHA CHAIN MITOCHONDRIAL PRECURSOR EC_6.2.1.4 SUCCINYL COA SYNTHETASE ALPHA CHAIN SCS ALPHA
ENSANGP00000020907	ENSANGG00000018418	ENSANGT00000020907	185		CALCIUM BINDING CEX 1
ENSANGP00000021077	ENSANGG00000018588	ENSANGT00000021077	137	no	RIBONUCLEASE UK114 EC_3.1.14.5 KDA TRANSLATIONAL INHIBITOR PERCHLORIC ACID SOLUBLE
ENSANGP00000021373	ENSANGG00000018884	ENSANGT00000021373	837		INTEGRIN BETA SUBUNIT PRECURSOR
ENSANGP00000021422	ENSANGG00000018933	ENSANGT00000021422	469		SOLUTE CARRIER FAMILY MEMBER
ENSANGP00000021618	ENSANGG00000019129	ENSANGT00000021618	582		FAM61A
ENSANGP00000021628	ENSANGG00000019139	ENSANGT00000021628	321		AMBIGUOUS
ENSANGP00000021862	ENSANGG00000019373	ENSANGT00000021862	147	no	60S RIBOSOMAL L22
ENSANGP00000021938	ENSANGG00000019449	ENSANGT00000021938	187	yes	AMBIGUOUS
ENSANGP00000022045	ENSANGG00000019556	ENSANGT00000022045	395		CYSTATHIONINE GAMMA LYASE EC_4.4.1.1 GAMMA CYSTATHIONASE
ENSANGP00000022801	ENSANGG00000019258	ENSANGT00000023296	804		TRANSITIONAL ENDOPLASMIC RETICULUM ATPASE
ENSANGP00000022841	ENSANGG00000019921	ENSANGT00000022473	238		N ACETYLTRANSFERASE
ENSANGP00000023148	ENSANGG00000021597	ENSANGT00000024839	339		CALCIUM BINDING 39 MO25
ENSANGP00000024235	ENSANGG00000020338	ENSANGT00000022961	201		HISTONE H1
ENSANGP00000024531	ENSANGG00000012394	ENSANGT00000024644	156	no	UNKNOWN
ENSANGP00000027189	ENSANGG00000017707	ENSANGT00000025727	422	yes	CLIPA4
ENSANGP00000028287	ENSANGG00000019051	ENSANGT00000028240	215		GTP BINDING NUCLEAR RAN GTPASE RAN RAS TC4
ENSANGP00000028309	ENSANGG00000023475	ENSANGT00000028182	271		3 2 TRANS ENOYL COA ISOMERASE MITOCHONDRIAL PRECURSOR EC_5.3.3.8
ENSANGP00000029123	ENSANGG00000022985	ENSANGT00000026942	175	yes	UNKNOWN
ENSANGP00000029814	ENSANGG00000025810	ENSANGT00000030302	80	no	DPY 30
ENSANGP00000030596	ENSANGG00000026569	ENSANGT00000031064	180	no	UNKNOWN
ENSANGP00000030767	ENSANGG00000008140	ENSANGT00000031235	117	yes	AMBIGUOUS
ENSANGP00000031876	ENSANGG00000027807	ENSANGT00000032342	86	no	ACYL COA BINDING ACBP DIAZEPAM BINDING INHIBITOR DBI ENDOZEPINE EP
ENSANGP00000000004	ENSANGG00000000004	ENSANGT00000000004	124	no	HISTONE H2A
ENSANGP00000010310	ENSANGG00000007821	ENSANGT00000010310	82	yes	CYTOCHROME C OXIDASE POLYPEPTIDE VIA MITOCHONDRIAL PRECURSOR EC_1.9.3.1
ENSANGP00000010983	ENSANGG00000008494	ENSANGT00000010983	269	no	40S RIBOSOMAL PROTEIN S3A (C3 PROTEIN).
ENSANGP00000011012	ENSANGG00000008523	ENSANGT00000011012	528	no	VACUOLAR ATP SYNTHASE SUBUNIT H EC_3.6.3.14 V ATPASE H SUBUNIT VACUOLAR PROTON PUMP H SUBUNIT VACUOLAR PROTON PUMP SUBUNIT SFD
ENSANGP00000011339	ENSANGG00000008850	ENSANGT00000011339	616	no	AMBIGUOUS
ENSANGP00000011509	ENSANGG00000009020	ENSANGT00000011509	162	no	TRANSCRIPTION FACTOR BTF3 HOMOLOG BASIC TRANSCRIPTION FACTOR 3
ENSANGP00000012554	ENSANGG00000010065	ENSANGT00000012554	285	no	60S RIBOSOMAL L23A
ENSANGP00000014099	ENSANGG00000011610	ENSANGT00000014099	262	no	NADH UBIQUINONE OXIDOREDUCTASE 30 KDA SUBUNIT MITOCHONDRIAL PRECURSOR EC_1.6.5.3 EC_1.6.99.- 3 COMPLEX I 30KD CI 30KD
ENSANGP00000014265	ENSANGG00000011776	ENSANGT00000014265	158	no	60S RIBOSOMAL L28
ENSANGP00000014901	ENSANGG00000012412	ENSANGT00000014901	99	no	TRANSPORT SEC61 BETA SUBUNIT
ENSANGP00000015704	ENSANGG00000013215	ENSANGT00000015704	189	no	HISTONE H1
ENSANGP00000016913	ENSANGG00000014424	ENSANGT00000016913	170	no	UNKNOWN
ENSANGP00000017486	ENSANGG00000014997	ENSANGT00000017486	228	no	MEMBRANE ASSOCIATED PROGESTERONE RECEPTOR COMPONENT
ENSANGP00000017613	ENSANGG00000015124	ENSANGT00000017613	166	no	SMOOTH MUSCLE
ENSANGP00000017618	ENSANGG00000015129	ENSANGT00000017618	118	no	40S RIBOSOMAL S25
ENSANGP00000017979	ENSANGG00000015490	ENSANGT00000017979	222	no	ELONGATION FACTOR 1 EF 1
ENSANGP00000018372	ENSANGG00000015883	ENSANGT00000018372	447	no	ELONGATION FACTOR 1 ALPHA EF 1 ALPHA
ENSANGP00000018502	ENSANGG00000016013	ENSANGT00000018502	116	no	VACUOLAR ATP SYNTHASE SUBUNIT G EC_3.6.3.14 V ATPASE G SUBUNIT VACUOLAR PROTON PUMP G SUBUNIT V ATPASE 13 KDA SUBUNIT
ENSANGP00000018638	ENSANGG00000016149	ENSANGT00000018638	51	yes	UNKNOWN
ENSANGP00000018909	ENSANGG00000016420	ENSANGT00000018909	116	no	60S RIBOSOMAL L30
ENSANGP00000019335	ENSANGG00000016846	ENSANGT00000019335	199	no	UNKNOWN
ENSANGP00000019895	ENSANGG00000017406	ENSANGT00000019895	236	yes	PHOSPHATIDYLETHANOLAMINE BINDING PEBP HCNPPP [CONTAINS: HIPPOCAMPAL CHOLINERGIC NEUROSTIMULATING PEPTIDE HCNP ]
ENSANGP00000019912	ENSANGG00000017423	ENSANGT00000019912	87	no	UNKNOWN
ENSANGP00000020070	ENSANGG00000017581	ENSANGT00000020070	184	no	SMOOTH MUSCLE
ENSANGP00000020171	ENSANGG00000017682	ENSANGT00000020171	285	no	40S RIBOSOMAL SA P40 34/67 KDA LAMININ
ENSANGP00000020389	ENSANGG00000017900	ENSANGT00000020389	189	no	SMOOTH MUSCLE
ENSANGP00000020553	ENSANGG00000018064	ENSANGT00000020553	295	no	CARBOXYPEPTIDASE PRECURSOR
ENSANGP00000021277	ENSANGG00000018788	ENSANGT00000021277	124	no	60S RIBOSOMAL L31
ENSANGP00000021902	ENSANGG00000019413	ENSANGT00000021902	814	no	PA P
ENSANGP00000022070	ENSANGG00000019581	ENSANGT00000022070	153	no	CYTOCHROME C OXIDASE POLYPEPTIDE VA MITOCHONDRIAL PRECURSOR EC_1.9.3.1
ENSANGP00000022149	ENSANGG00000019660	ENSANGT00000022149	186	no	60S RIBOSOMAL L35A
ENSANGP00000022280	ENSANGG00000019791	ENSANGT00000022280	634	no	POLYADENYLATE BINDING POLY A BINDING PABP
ENSANGP00000024148	ENSANGG00000015438	ENSANGT00000024397	83	no	NADH UBIQUINONE OXIDOREDUCTASE MLRQ SUBUNIT EC_1.6.5.3 EC_1.6.99.- 3 COMPLEX I MLRQ CI MLRQ
ENSANGP00000026421	ENSANGG00000022952	ENSANGT00000026437	91	no	ATPASE INHIBITOR MITOCHONDRIAL PRECURSOR
ENSANGP00000030739	ENSANGG00000026694	ENSANGT00000031207	29	no	UNKNOWN
ENSANGP00000031146	ENSANGG00000027047	ENSANGT00000031614	98	no	DEATH ASSOCIATED 1 DAP 1
ENSANGP00000031874	ENSANGG00000027805	ENSANGT00000032340	161	yes	AMBIGUOUS
ENSANGP00000032092	ENSANGG00000014460	ENSANGT00000032558	192	no	40S ribosomal protein S7
